# Supplementary material for: Bis(9-amino­acridinium) bis­(pyridine-2,6-dicarboxyl­ato-κ3 O 2,N,O 6)manganate(II) trihydrate
Source: Acta Crystallogr Sect E Struct Rep Online. 2011 Sep 30;67(Pt 10):m1411–2. doi: 10.1107/S1600536811036981 (PMC3201554; doi:10.1107/S1600536811036981)
Supplement: Supplementary file 1 [file e-67-m1411-sup1.cif]

##############################################################################
#                                                                            #
# This CIF contains the data in a paper accepted for publication in          #
# Acta Crystallographica Section E. It conforms to the requirements of       #
# Notes for Authors for Acta Crystallographica Section E, and has been       #
# peer reviewed under the auspices of the IUCr Commission on Journals.       #
#                                                                            #
# Full details of the Crystallographic Information File format               #
# are given in the paper "The Crystallographic Information File (CIF):       #
# a New Standard Archive File for Crystallography" by S. R. Hall, F. H.      #
# Allen and I. D. Brown [Acta Cryst. (1991), A47, 655-685].                  #
#                                                                            #
# The current version of the core CIF dictionary is obtainable from          #
# ftp://ftp.iucr.org/pub/cif_core.dic.                                       #
#                                                                            #
# Software is freely available for graphical display of the structure(s)     #
# in this CIF. For information consult the CIF software page                 #
# http://www.iucr.org/resources/cif/software.                                #
#                                                                            #
# This file may be used for bona fide research purposes within the           #
# scientific community so long as proper attribution is given to the journal # 
# article from which it was obtained.                                        #
#                                                                            #
##############################################################################
data_global
_audit_creation_method     'WinGX routine CIF_UPDATE'
_audit_conform_dict_name     cif_core.dic
_audit_conform_dict_version     2.3
_journal_date_recd_electronic     2011-07-04
_journal_date_accepted     2011-09-12
_journal_name_full     'Acta Crystallographica, Section E'
_journal_year     2011
_journal_volume     67
_journal_issue     10
_journal_page_first     m1411
_journal_page_last     m1412
_journal_paper_category     QM
_journal_coeditor_code     OM2447
_publ_contact_author_name     'Hossien Eshtiagh-Hosseini'
_publ_contact_author_address
;
Department of Chemistry, School of Sciences, Ferdowsi University
Mashhad
Iran
917791436
;
_publ_contact_author_email     mirzaeesh@um.ac.ir
_publ_contact_author_fax     '44(141)3304888'
_publ_contact_author_phone     '44(141)3305137'
_publ_section_title
;\
Bis(9-aminoacridinium)
bis(pyridine-2,6-dicarboxylato-\k^3^<i>O</i>^2^,<i>N</i>,<i>O</i>^6^)\
manganate(II) trihydrate
;
loop_
    _publ_author_name
    _publ_author_footnote
    _publ_author_address
    'Eshtiagh-Hosseini, Hossien' .
;
Department of Chemistry, Ferdowsi University of Mashhad, 917791436 Mashhad,
Iran
;
    'Mirzaei, Masoud' .
;
Department of Chemistry, Ferdowsi University of Mashhad, 917791436 Mashhad,
Iran
;
    'Eydizadeh, Ehsan' .
;
Department of Chemistry, Ferdowsi University of Mashhad, 917791436 Mashhad,
Iran
;
    'Yousefi, Zakieh' .
;
Department of Chemistry, Ferdowsi University of Mashhad, 917791436 Mashhad,
Iran
;
    'Mol\<canov, Kre\<simir' .
;
Laboratory of Chemical Crystallography and Biocrystallography
Department of Physical Chemistry
Rudjer Bo\<skovi\'c Institute
Bijeni\<cka 54
HR-10000 Zagreb
Croatia
;
data_I
_audit_creation_method     'WinGX routine CIF_UPDATE'
_chemical_name_systematic
;
Bis(9-aminoacridinium) bis(pyridine-2,6-dicarboxylato-
\k^3^<i>O</i>^2^,<i>N</i>,<i>O</i>^6^)manganate(II) trihydrate
;
_chemical_formula_moiety     '2(C13 H11 N2 +), C14 H6 Mn N2 O8 2-, 3(H2 O)'
_chemical_formula_sum     'C40 H34 Mn N6 O11'
_chemical_formula_iupac     '(C13 H11 N2)2 [Mn (C7 H3 N O4)2], 3H2 O'
_chemical_formula_weight     829.67
_symmetry_cell_setting     triclinic
_symmetry_space_group_name_H-M     'P -1'
loop_
    _symmetry_equiv_pos_as_xyz
    'x, y, z'
    '-x, -y, -z'
_cell_length_a     10.8202(4)
_cell_length_b     13.5186(5)
_cell_length_c     13.9844(5)
_cell_angle_alpha     102.351(3)
_cell_angle_beta     103.466(3)
_cell_angle_gamma     104.868(3)
_cell_volume     1839.42(12)
_cell_formula_units_Z     2
_cell_measurement_reflns_used     11391
_cell_measurement_theta_min     3.3941
_cell_measurement_theta_max     75.8655
_cell_measurement_temperature     293(2)
_exptl_crystal_description     prism
_exptl_crystal_colour     yellow
_exptl_crystal_size_max     0.20
_exptl_crystal_size_mid     0.12
_exptl_crystal_size_min     0.10
_exptl_crystal_density_diffrn     1.498
_exptl_crystal_density_method     'not measured'
_exptl_crystal_F_000     858
_exptl_absorpt_coefficient_mu     3.545
_exptl_absorpt_correction_type     multi-scan
_exptl_absorpt_process_details
                               '(<i>CrysAlis PRO</i>; Oxford Diffraction, 2010)'
_exptl_absorpt_correction_T_min     0.5375
_exptl_absorpt_correction_T_max     0.7182
_diffrn_ambient_temperature     293(2)
_diffrn_radiation_type     CuK\a
_diffrn_radiation_wavelength     1.54184
_diffrn_radiation_source     'Enhance (Cu) X-ray Source'
_diffrn_radiation_monochromator     'graphite'
_diffrn_measurement_device_type     'Oxford Diffraction Xcalibur Nova'
_diffrn_measurement_method     \w
_diffrn_detector_area_resol_mean     10.4323
_diffrn_reflns_number     17948
_diffrn_reflns_av_R_equivalents     0.0289
_diffrn_reflns_theta_min     3.4
_diffrn_reflns_theta_max     76.05
_diffrn_reflns_theta_full     76.06
_diffrn_measured_fraction_theta_max     0.989
_diffrn_measured_fraction_theta_full     0.989
_diffrn_reflns_limit_h_min     -13
_diffrn_reflns_limit_h_max     13
_diffrn_reflns_limit_k_min     -17
_diffrn_reflns_limit_k_max     16
_diffrn_reflns_limit_l_min     -17
_diffrn_reflns_limit_l_max     12
_reflns_number_total     7606
_reflns_number_gt     6791
_reflns_threshold_expression     I>2sigma(I)
_refine_ls_structure_factor_coef     Fsqd
_refine_ls_matrix_type     full
_refine_ls_R_factor_gt     0.0377
_refine_ls_wR_factor_ref     0.1141
_refine_ls_goodness_of_fit_ref     1.079
_refine_ls_restrained_S_all     1.079
_refine_ls_number_reflns     7606
_refine_ls_number_parameters     572
_refine_ls_number_restraints     9
_refine_ls_hydrogen_treatment     mixed
_refine_ls_weighting_scheme     calc
_refine_ls_weighting_details
         'calc w=1/[\s^2^(Fo^2^)+(0.0654P)^2^+0.2228P] where P=(Fo^2^+2Fc^2^)/3'
_refine_ls_shift/su_max     0
_refine_diff_density_max     0.250
_refine_diff_density_min     -0.307
_refine_ls_extinction_method     'SHELXL97 (Sheldrick, 2008)'
_refine_ls_extinction_coef     0.00077(19)
_refine_ls_extinction_expression
                                    Fc^*^=kFc[1+0.001xFc^2^\l^3^/sin(2\q)]^-1/4^
loop_
    _atom_type_symbol
    _atom_type_description
    _atom_type_scat_dispersion_real
    _atom_type_scat_dispersion_imag
    _atom_type_scat_source
    C C 0.0181 0.0091 'International Tables Vol C Tables 4.2.6.8 and 6.1.1.4'
    H H 0 0 'International Tables Vol C Tables 4.2.6.8 and 6.1.1.4'
    Mn Mn -0.5299 2.8052 'International Tables Vol C Tables 4.2.6.8 and 6.1.1.4'
    N N 0.0311 0.018 'International Tables Vol C Tables 4.2.6.8 and 6.1.1.4'
    O O 0.0492 0.0322 'International Tables Vol C Tables 4.2.6.8 and 6.1.1.4'
_computing_data_collection
;
<i>CrysAlis PRO</i> (Oxford Diffraction, 2010)
;
_computing_cell_refinement
;
<i>CrysAlis PRO</i> (Oxford Diffraction, 2010)
;
_computing_data_reduction
;
<i>CrysAlis PRO</i> (Oxford Diffraction, 2010)
;
_computing_structure_solution     'SHELXS86 (Sheldrick, 2008)'
_computing_structure_refinement     'SHELXL97 (Sheldrick, 2008)'
_computing_molecular_graphics     'ORTEP-3 for Windows (Farrugia, 1997)'
_computing_publication_material
                                'WinGX (Farrugia, 1999) and PLATON (Spek; 2009)'
loop_
    _atom_site_type_symbol
    _atom_site_label
    _atom_site_fract_x
    _atom_site_fract_y
    _atom_site_fract_z
    _atom_site_U_iso_or_equiv
    _atom_site_adp_type
    _atom_site_calc_flag
    _atom_site_refinement_flags
    _atom_site_occupancy
    _atom_site_disorder_assembly
    _atom_site_disorder_group
    Mn Mn1 0.64063(3) 0.25673(2) 0.40959(2) 0.04394(10) Uani d . 1 . .
    O O1 0.44381(15) 0.20160(11) 0.28655(10) 0.0518(3) Uani d . 1 . .
    O O2 0.26457(17) 0.05818(15) 0.19184(12) 0.0669(4) Uani d . 1 . .
    O O3 0.79344(15) 0.20184(11) 0.50812(11) 0.0535(3) Uani d . 1 . .
    O O4 0.84704(14) 0.06026(11) 0.53782(11) 0.0529(3) Uani d . 1 . .
    N N1 0.56149(14) 0.08499(11) 0.37675(10) 0.0360(3) Uani d . 1 . .
    C C1 0.43716(17) 0.03411(14) 0.31346(11) 0.0377(3) Uani d . 1 . .
    C C2 0.37476(18) -0.07366(15) 0.29815(13) 0.0451(4) Uani d . 1 . .
    H H2 0.2881 -0.1084 0.2535 0.054 Uiso calc R 1 . .
    C C3 0.44423(19) -0.12868(14) 0.35074(14) 0.0447(4) Uani d . 1 . .
    H H3 0.4042 -0.2009 0.3422 0.054 Uiso calc R 1 . .
    C C4 0.57380(18) -0.07533(13) 0.41616(12) 0.0404(3) Uani d . 1 . .
    H H4 0.6221 -0.1111 0.4517 0.048 Uiso calc R 1 . .
    C C5 0.62957(16) 0.03236(13) 0.42732(11) 0.0356(3) Uani d . 1 . .
    C C6 0.37496(19) 0.10379(16) 0.25923(13) 0.0444(4) Uani d . 1 . .
    C C7 0.76853(18) 0.10354(14) 0.49707(12) 0.0407(3) Uani d . 1 . .
    O O5 0.54528(17) 0.30295(10) 0.52945(11) 0.0543(3) Uani d . 1 . .
    O O6 0.52901(17) 0.43798(12) 0.64314(11) 0.0581(4) Uani d . 1 . .
    O O7 0.76616(18) 0.31403(12) 0.31869(11) 0.0609(4) Uani d . 1 . .
    O O8 0.91391(19) 0.45506(14) 0.30369(13) 0.0657(4) Uani d . 1 . .
    N N2 0.71790(16) 0.42813(11) 0.47040(10) 0.0416(3) Uani d . 1 . .
    C C8 0.67712(19) 0.47705(14) 0.54468(12) 0.0425(4) Uani d . 1 . .
    C C9 0.7249(2) 0.58709(15) 0.58508(14) 0.0528(4) Uani d . 1 . .
    H H9 0.6945 0.6213 0.6354 0.063 Uiso calc R 1 . .
    C C10 0.8191(3) 0.64496(16) 0.54865(17) 0.0605(5) Uani d . 1 . .
    H H10 0.8542 0.719 0.5757 0.073 Uiso calc R 1 . .
    C C11 0.8613(2) 0.59309(16) 0.47198(16) 0.0567(5) Uani d . 1 . .
    H H11 0.9251 0.6313 0.4474 0.068 Uiso calc R 1 . .
    C C12 0.8062(2) 0.48295(14) 0.43303(13) 0.0453(4) Uani d . 1 . .
    C C13 0.5753(2) 0.40030(14) 0.57584(12) 0.0435(4) Uani d . 1 . .
    C C14 0.8333(2) 0.41252(16) 0.34409(14) 0.0493(4) Uani d . 1 . .
    N N3 0.14305(15) 0.10470(12) 0.02023(11) 0.0411(3) Uani d . 1 . .
    H H3N 0.181(2) 0.0906(19) 0.0761(19) 0.050(6) Uiso d . 1 . .
    N N4 -0.01292(19) 0.18331(17) -0.24082(13) 0.0553(4) Uani d . 1 . .
    H H4A -0.029(3) 0.141(2) -0.300(2) 0.065(7) Uiso d D 1 . .
    H H4B -0.029(3) 0.248(2) -0.236(2) 0.073(8) Uiso d D 1 . .
    C C15 0.03526(17) 0.15624(15) -0.15714(13) 0.0428(4) Uani d . 1 . .
    C C16 0.05018(16) 0.22265(14) -0.05743(13) 0.0397(3) Uani d . 1 . .
    C C17 0.01312(18) 0.31667(16) -0.04250(15) 0.0475(4) Uani d . 1 . .
    H H17 -0.0232 0.3373 -0.0991 0.057 Uiso calc R 1 . .
    C C18 0.0302(2) 0.37710(17) 0.05400(17) 0.0525(4) Uani d . 1 . .
    H H18 0.0065 0.4391 0.0627 0.063 Uiso calc R 1 . .
    C C19 0.0832(2) 0.34669(18) 0.14030(15) 0.0539(4) Uani d . 1 . .
    H H19 0.0924 0.3879 0.2056 0.065 Uiso calc R 1 . .
    C C20 0.12132(19) 0.25721(16) 0.12938(14) 0.0468(4) Uani d . 1 . .
    H H20 0.1576 0.238 0.187 0.056 Uiso calc R 1 . .
    C C21 0.10539(16) 0.19399(14) 0.03001(12) 0.0389(3) Uani d . 1 . .
    C C22 0.12958(16) 0.03901(14) -0.07291(13) 0.0414(3) Uani d . 1 . .
    C C23 0.1714(2) -0.05174(16) -0.07770(16) 0.0500(4) Uani d . 1 . .
    H H23 0.2069 -0.0672 -0.0175 0.06 Uiso calc R 1 . .
    C C24 0.1597(2) -0.11733(17) -0.17090(18) 0.0589(5) Uani d . 1 . .
    H H24 0.1881 -0.177 -0.1737 0.071 Uiso calc R 1 . .
    C C25 0.1055(2) -0.09545(19) -0.26169(17) 0.0628(5) Uani d . 1 . .
    H H25 0.0982 -0.1406 -0.3246 0.075 Uiso calc R 1 . .
    C C26 0.0634(2) -0.00866(19) -0.25909(15) 0.0586(5) Uani d . 1 . .
    H H26 0.0271 0.0046 -0.3204 0.07 Uiso calc R 1 . .
    C C27 0.07390(17) 0.06234(15) -0.16393(13) 0.0445(4) Uani d . 1 . .
    N N5 0.66357(16) 0.67352(14) 1.11671(11) 0.0465(3) Uani d . 1 . .
    H H5N 0.677(3) 0.680(2) 1.180(2) 0.073(8) Uiso d . 1 . .
    N N6 0.54690(18) 0.61190(14) 0.80226(11) 0.0475(3) Uani d . 1 . .
    H H6A 0.556(2) 0.5560(19) 0.7592(19) 0.053(6) Uiso d D 1 . .
    H H6B 0.523(3) 0.661(2) 0.7753(19) 0.060(7) Uiso d D 1 . .
    C C28 0.58159(16) 0.62845(13) 0.90294(12) 0.0375(3) Uani d . 1 . .
    C C29 0.56236(17) 0.71798(13) 0.96725(12) 0.0393(3) Uani d . 1 . .
    C C30 0.4940(2) 0.78319(15) 0.92699(14) 0.0466(4) Uani d . 1 . .
    H H30 0.4611 0.7694 0.8562 0.056 Uiso calc R 1 . .
    C C31 0.4756(2) 0.86606(17) 0.99064(18) 0.0569(5) Uani d . 1 . .
    H H31 0.4295 0.9079 0.963 0.068 Uiso calc R 1 . .
    C C32 0.5257(3) 0.88850(18) 1.09755(18) 0.0627(6) Uani d . 1 . .
    H H32 0.5154 0.9468 1.1403 0.075 Uiso calc R 1 . .
    C C33 0.5889(2) 0.82645(17) 1.13944(15) 0.0559(5) Uani d . 1 . .
    H H33 0.6208 0.8416 1.2105 0.067 Uiso calc R 1 . .
    C C34 0.60641(17) 0.73838(15) 1.07472(13) 0.0424(4) Uani d . 1 . .
    C C35 0.67653(16) 0.58457(15) 1.05882(13) 0.0424(4) Uani d . 1 . .
    C C36 0.73090(19) 0.51809(18) 1.10862(17) 0.0542(5) Uani d . 1 . .
    H H36 0.7585 0.5358 1.18 0.065 Uiso calc R 1 . .
    C C37 0.7427(2) 0.42785(19) 1.05168(19) 0.0594(5) Uani d . 1 . .
    H H37 0.7766 0.3832 1.0846 0.071 Uiso calc R 1 . .
    C C38 0.7046(2) 0.40105(17) 0.94423(19) 0.0584(5) Uani d . 1 . .
    H H38 0.7144 0.3395 0.9065 0.07 Uiso calc R 1 . .
    C C39 0.65279(19) 0.46540(15) 0.89438(15) 0.0476(4) Uani d . 1 . .
    H H39 0.6283 0.4474 0.823 0.057 Uiso calc R 1 . .
    C C40 0.63637(16) 0.55866(14) 0.95048(13) 0.0396(3) Uani d . 1 . .
    O O9 0.88560(18) -0.13804(14) 0.47029(16) 0.0717(4) Uani d D 1 . .
    H H9A 0.866(3) -0.0741(19) 0.486(3) 0.096(11) Uiso d D 1 . .
    H H9B 0.971(2) -0.119(3) 0.463(3) 0.103(12) Uiso d D 1 . .
    O O10 1.0899(2) 0.63986(16) 0.28914(14) 0.0766(5) Uani d D 1 . .
    H H10A 1.135(3) 0.684(2) 0.3551(16) 0.087(10) Uiso d D 1 . .
    H H10B 1.036(3) 0.580(2) 0.298(3) 0.114(13) Uiso d D 1 . .
    O O11 0.6811(2) 0.69942(17) 1.31723(11) 0.0742(5) Uani d D 1 . .
    H H11A 0.618(3) 0.657(2) 1.338(3) 0.100(11) Uiso d D 1 . .
    H H11B 0.744(3) 0.750(2) 1.3740(19) 0.089(10) Uiso d D 1 . .
loop_
    _atom_site_aniso_label
    _atom_site_aniso_U_11
    _atom_site_aniso_U_22
    _atom_site_aniso_U_33
    _atom_site_aniso_U_12
    _atom_site_aniso_U_13
    _atom_site_aniso_U_23
    Mn1 0.0648(2) 0.03080(15) 0.03618(15) 0.01615(12) 0.01555(12) 0.00863(10)
    O1 0.0674(8) 0.0479(7) 0.0453(7) 0.0261(6) 0.0124(6) 0.0202(6)
    O2 0.0601(9) 0.0752(10) 0.0585(8) 0.0199(8) -0.0034(7) 0.0314(8)
    O3 0.0560(8) 0.0393(7) 0.0511(7) 0.0095(6) 0.0022(6) 0.0079(5)
    O4 0.0479(7) 0.0520(7) 0.0527(7) 0.0204(6) 0.0020(6) 0.0123(6)
    N1 0.0452(7) 0.0343(6) 0.0295(6) 0.0150(5) 0.0110(5) 0.0090(5)
    C1 0.0442(8) 0.0426(8) 0.0285(7) 0.0162(7) 0.0117(6) 0.0118(6)
    C2 0.0437(9) 0.0473(9) 0.0385(8) 0.0089(7) 0.0084(7) 0.0120(7)
    C3 0.0532(10) 0.0353(8) 0.0447(9) 0.0101(7) 0.0160(7) 0.0140(7)
    C4 0.0518(9) 0.0385(8) 0.0370(8) 0.0207(7) 0.0147(7) 0.0146(6)
    C5 0.0426(8) 0.0364(8) 0.0303(7) 0.0162(6) 0.0126(6) 0.0091(6)
    C6 0.0491(9) 0.0548(10) 0.0344(7) 0.0223(8) 0.0115(7) 0.0180(7)
    C7 0.0457(9) 0.0409(8) 0.0348(7) 0.0157(7) 0.0103(6) 0.0091(6)
    O5 0.0814(10) 0.0353(6) 0.0494(7) 0.0152(6) 0.0312(7) 0.0112(5)
    O6 0.0752(9) 0.0496(8) 0.0451(7) 0.0153(7) 0.0266(7) 0.0016(6)
    O7 0.0890(11) 0.0468(7) 0.0525(8) 0.0196(7) 0.0377(8) 0.0110(6)
    O8 0.0794(10) 0.0665(10) 0.0610(9) 0.0203(8) 0.0370(8) 0.0254(7)
    N2 0.0566(8) 0.0335(7) 0.0335(6) 0.0140(6) 0.0127(6) 0.0090(5)
    C8 0.0561(10) 0.0368(8) 0.0304(7) 0.0147(7) 0.0081(6) 0.0067(6)
    C9 0.0733(13) 0.0380(9) 0.0383(8) 0.0150(8) 0.0125(8) 0.0021(7)
    C10 0.0792(14) 0.0332(9) 0.0544(11) 0.0049(9) 0.0154(10) 0.0046(8)
    C11 0.0662(12) 0.0426(10) 0.0539(11) 0.0062(9) 0.0169(9) 0.0143(8)
    C12 0.0567(10) 0.0401(9) 0.0375(8) 0.0130(7) 0.0112(7) 0.0147(7)
    C13 0.0600(10) 0.0402(9) 0.0304(7) 0.0182(7) 0.0130(7) 0.0089(6)
    C14 0.0649(11) 0.0473(10) 0.0409(9) 0.0198(8) 0.0193(8) 0.0177(7)
    N3 0.0403(7) 0.0457(8) 0.0354(7) 0.0127(6) 0.0078(5) 0.0137(6)
    N4 0.0621(10) 0.0606(10) 0.0367(8) 0.0191(8) 0.0042(7) 0.0139(7)
    C15 0.0351(8) 0.0483(9) 0.0374(8) 0.0065(7) 0.0050(6) 0.0123(7)
    C16 0.0316(7) 0.0459(9) 0.0396(8) 0.0097(6) 0.0087(6) 0.0144(7)
    C17 0.0403(8) 0.0532(10) 0.0501(9) 0.0169(7) 0.0096(7) 0.0198(8)
    C18 0.0466(10) 0.0519(10) 0.0625(11) 0.0214(8) 0.0195(8) 0.0137(9)
    C19 0.0554(11) 0.0572(11) 0.0465(9) 0.0188(9) 0.0175(8) 0.0066(8)
    C20 0.0484(9) 0.0531(10) 0.0375(8) 0.0139(8) 0.0130(7) 0.0131(7)
    C21 0.0326(7) 0.0431(8) 0.0385(8) 0.0083(6) 0.0102(6) 0.0125(7)
    C22 0.0359(8) 0.0415(8) 0.0418(8) 0.0070(6) 0.0107(6) 0.0098(7)
    C23 0.0471(9) 0.0464(10) 0.0556(10) 0.0140(8) 0.0146(8) 0.0152(8)
    C24 0.0576(11) 0.0439(10) 0.0700(13) 0.0145(9) 0.0218(10) 0.0063(9)
    C25 0.0663(13) 0.0557(12) 0.0523(11) 0.0120(10) 0.0180(9) -0.0030(9)
    C26 0.0613(12) 0.0601(12) 0.0390(9) 0.0110(9) 0.0072(8) 0.0027(8)
    C27 0.0390(8) 0.0477(9) 0.0383(8) 0.0067(7) 0.0080(6) 0.0083(7)
    N5 0.0428(7) 0.0589(9) 0.0324(7) 0.0093(7) 0.0104(6) 0.0122(6)
    N6 0.0635(10) 0.0470(8) 0.0335(7) 0.0255(7) 0.0120(6) 0.0086(6)
    C28 0.0350(7) 0.0380(8) 0.0348(7) 0.0078(6) 0.0097(6) 0.0074(6)
    C29 0.0392(8) 0.0391(8) 0.0360(8) 0.0085(6) 0.0124(6) 0.0074(6)
    C30 0.0515(10) 0.0445(9) 0.0450(9) 0.0162(8) 0.0169(7) 0.0119(7)
    C31 0.0651(12) 0.0478(10) 0.0647(12) 0.0238(9) 0.0276(10) 0.0147(9)
    C32 0.0794(15) 0.0491(11) 0.0640(12) 0.0218(10) 0.0390(11) 0.0054(9)
    C33 0.0649(12) 0.0561(11) 0.0404(9) 0.0106(9) 0.0237(8) 0.0037(8)
    C34 0.0385(8) 0.0474(9) 0.0356(8) 0.0063(7) 0.0142(6) 0.0069(7)
    C35 0.0317(7) 0.0504(9) 0.0428(8) 0.0067(6) 0.0102(6) 0.0183(7)
    C36 0.0397(9) 0.0676(13) 0.0569(11) 0.0109(8) 0.0109(8) 0.0333(10)
    C37 0.0427(9) 0.0623(12) 0.0828(14) 0.0169(9) 0.0170(9) 0.0431(11)
    C38 0.0491(10) 0.0470(10) 0.0811(14) 0.0169(8) 0.0191(10) 0.0219(10)
    C39 0.0438(9) 0.0434(9) 0.0532(10) 0.0139(7) 0.0122(7) 0.0126(8)
    C40 0.0341(7) 0.0402(8) 0.0404(8) 0.0076(6) 0.0092(6) 0.0111(6)
    O9 0.0588(9) 0.0509(9) 0.0911(12) 0.0094(7) 0.0181(8) 0.0069(8)
    O10 0.0891(13) 0.0703(11) 0.0565(9) 0.0100(9) 0.0071(8) 0.0260(8)
    O11 0.0774(11) 0.0874(12) 0.0363(7) -0.0017(9) 0.0132(7) 0.0133(7)
_geom_special_details
;
 All esds (except the esd in the dihedral angle between two l.s. planes)
 are estimated using the full covariance matrix.  The cell esds are taken
 into account individually in the estimation of esds in distances, angles
 and torsion angles; correlations between esds in cell parameters are only
 used when they are defined by crystal symmetry.  An approximate (isotropic)
 treatment of cell esds is used for estimating esds involving l.s. planes.
;
loop_
    _geom_bond_atom_site_label_1
    _geom_bond_atom_site_label_2
    _geom_bond_site_symmetry_2
    _geom_bond_distance
    _geom_bond_publ_flag
    Mn1 N2 . 2.1501(14) ?
    Mn1 N1 . 2.1622(14) ?
    Mn1 O7 . 2.1786(15) ?
    Mn1 O5 . 2.2254(13) ?
    Mn1 O1 . 2.2319(15) ?
    Mn1 O3 . 2.2780(14) ?
    O1 C6 . 1.263(2) ?
    O2 C6 . 1.243(2) ?
    O3 C7 . 1.254(2) ?
    O4 C7 . 1.249(2) ?
    N1 C1 . 1.333(2) ?
    N1 C5 . 1.338(2) ?
    C1 C2 . 1.385(2) ?
    C1 C6 . 1.519(2) ?
    C2 C3 . 1.387(3) ?
    C2 H2 . 0.93 ?
    C3 C4 . 1.387(3) ?
    C3 H3 . 0.93 ?
    C4 C5 . 1.384(2) ?
    C4 H4 . 0.93 ?
    C5 C7 . 1.520(2) ?
    O5 C13 . 1.255(2) ?
    O6 C13 . 1.241(2) ?
    O7 C14 . 1.268(3) ?
    O8 C14 . 1.233(3) ?
    N2 C12 . 1.330(2) ?
    N2 C8 . 1.334(2) ?
    C8 C9 . 1.382(3) ?
    C8 C13 . 1.520(3) ?
    C9 C10 . 1.383(3) ?
    C9 H9 . 0.93 ?
    C10 C11 . 1.387(3) ?
    C10 H10 . 0.93 ?
    C11 C12 . 1.384(3) ?
    C11 H11 . 0.93 ?
    C12 C14 . 1.532(3) ?
    N3 C21 . 1.360(2) ?
    N3 C22 . 1.363(2) ?
    N3 H3N . 0.88(2) ?
    N4 C15 . 1.331(2) ?
    N4 H4A . 0.85(3) ?
    N4 H4B . 0.93(3) ?
    C15 C27 . 1.426(3) ?
    C15 C16 . 1.436(2) ?
    C16 C21 . 1.408(2) ?
    C16 C17 . 1.417(3) ?
    C17 C18 . 1.363(3) ?
    C17 H17 . 0.93 ?
    C18 C19 . 1.402(3) ?
    C18 H18 . 0.93 ?
    C19 C20 . 1.365(3) ?
    C19 H19 . 0.93 ?
    C20 C21 . 1.413(2) ?
    C20 H20 . 0.93 ?
    C22 C23 . 1.406(3) ?
    C22 C27 . 1.412(3) ?
    C23 C24 . 1.368(3) ?
    C23 H23 . 0.93 ?
    C24 C25 . 1.395(4) ?
    C24 H24 . 0.93 ?
    C25 C26 . 1.360(4) ?
    C25 H25 . 0.93 ?
    C26 C27 . 1.425(3) ?
    C26 H26 . 0.93 ?
    N5 C34 . 1.351(3) ?
    N5 C35 . 1.358(3) ?
    N5 H5N . 0.84(3) ?
    N6 C28 . 1.323(2) ?
    N6 H6A . 0.90(2) ?
    N6 H6B . 0.90(3) ?
    C28 C40 . 1.434(2) ?
    C28 C29 . 1.438(2) ?
    C29 C34 . 1.408(2) ?
    C29 C30 . 1.413(3) ?
    C30 C31 . 1.363(3) ?
    C30 H30 . 0.93 ?
    C31 C32 . 1.402(3) ?
    C31 H31 . 0.93 ?
    C32 C33 . 1.354(4) ?
    C32 H32 . 0.93 ?
    C33 C34 . 1.416(3) ?
    C33 H33 . 0.93 ?
    C35 C36 . 1.410(3) ?
    C35 C40 . 1.412(2) ?
    C36 C37 . 1.360(4) ?
    C36 H36 . 0.93 ?
    C37 C38 . 1.400(3) ?
    C37 H37 . 0.93 ?
    C38 C39 . 1.373(3) ?
    C38 H38 . 0.93 ?
    C39 C40 . 1.412(3) ?
    C39 H39 . 0.93 ?
    O9 H9A . 0.933(18) ?
    O9 H9B . 0.926(18) ?
    O10 H10A . 0.924(18) ?
    O10 H10B . 0.922(18) ?
    O11 H11A . 0.923(18) ?
    O11 H11B . 0.914(18) ?
loop_
    _geom_angle_atom_site_label_1
    _geom_angle_atom_site_label_2
    _geom_angle_atom_site_label_3
    _geom_angle_site_symmetry_1
    _geom_angle_site_symmetry_3
    _geom_angle
    _geom_angle_publ_flag
    N2 Mn1 N1 . . 169.44(5) ?
    N2 Mn1 O7 . . 73.33(5) ?
    N1 Mn1 O7 . . 115.96(5) ?
    N2 Mn1 O5 . . 72.69(5) ?
    N1 Mn1 O5 . . 98.33(5) ?
    O7 Mn1 O5 . . 145.68(5) ?
    N2 Mn1 O1 . . 112.02(5) ?
    N1 Mn1 O1 . . 72.97(5) ?
    O7 Mn1 O1 . . 97.13(6) ?
    O5 Mn1 O1 . . 91.08(6) ?
    N2 Mn1 O3 . . 103.37(5) ?
    N1 Mn1 O3 . . 71.55(5) ?
    O7 Mn1 O3 . . 96.10(6) ?
    O5 Mn1 O3 . . 96.27(6) ?
    O1 Mn1 O3 . . 144.44(5) ?
    C6 O1 Mn1 . . 118.13(11) ?
    C7 O3 Mn1 . . 118.29(11) ?
    C1 N1 C5 . . 120.32(14) ?
    C1 N1 Mn1 . . 118.51(11) ?
    C5 N1 Mn1 . . 120.76(11) ?
    N1 C1 C2 . . 121.49(15) ?
    N1 C1 C6 . . 114.05(15) ?
    C2 C1 C6 . . 124.43(16) ?
    C1 C2 C3 . . 118.59(16) ?
    C1 C2 H2 . . 120.7 ?
    C3 C2 H2 . . 120.7 ?
    C2 C3 C4 . . 119.62(16) ?
    C2 C3 H3 . . 120.2 ?
    C4 C3 H3 . . 120.2 ?
    C5 C4 C3 . . 118.45(15) ?
    C5 C4 H4 . . 120.8 ?
    C3 C4 H4 . . 120.8 ?
    N1 C5 C4 . . 121.53(15) ?
    N1 C5 C7 . . 112.96(14) ?
    C4 C5 C7 . . 125.51(15) ?
    O2 C6 O1 . . 127.50(17) ?
    O2 C6 C1 . . 116.80(17) ?
    O1 C6 C1 . . 115.68(15) ?
    O4 C7 O3 . . 125.91(17) ?
    O4 C7 C5 . . 118.23(16) ?
    O3 C7 C5 . . 115.85(15) ?
    C13 O5 Mn1 . . 118.71(12) ?
    C14 O7 Mn1 . . 119.60(12) ?
    C12 N2 C8 . . 121.52(16) ?
    C12 N2 Mn1 . . 118.88(12) ?
    C8 N2 Mn1 . . 119.60(12) ?
    N2 C8 C9 . . 120.87(18) ?
    N2 C8 C13 . . 113.30(15) ?
    C9 C8 C13 . . 125.81(17) ?
    C8 C9 C10 . . 118.25(19) ?
    C8 C9 H9 . . 120.9 ?
    C10 C9 H9 . . 120.9 ?
    C9 C10 C11 . . 120.29(18) ?
    C9 C10 H10 . . 119.9 ?
    C11 C10 H10 . . 119.9 ?
    C12 C11 C10 . . 118.25(19) ?
    C12 C11 H11 . . 120.9 ?
    C10 C11 H11 . . 120.9 ?
    N2 C12 C11 . . 120.78(18) ?
    N2 C12 C14 . . 113.29(16) ?
    C11 C12 C14 . . 125.90(18) ?
    O6 C13 O5 . . 125.91(18) ?
    O6 C13 C8 . . 118.40(16) ?
    O5 C13 C8 . . 115.69(15) ?
    O8 C14 O7 . . 126.68(19) ?
    O8 C14 C12 . . 118.80(18) ?
    O7 C14 C12 . . 114.51(16) ?
    C21 N3 C22 . . 122.48(15) ?
    C21 N3 H3N . . 118.6(15) ?
    C22 N3 H3N . . 118.9(15) ?
    C15 N4 H4A . . 119.1(19) ?
    C15 N4 H4B . . 121.4(18) ?
    H4A N4 H4B . . 119(2) ?
    N4 C15 C27 . . 121.37(17) ?
    N4 C15 C16 . . 119.93(18) ?
    C27 C15 C16 . . 118.70(16) ?
    C21 C16 C17 . . 118.15(16) ?
    C21 C16 C15 . . 118.76(16) ?
    C17 C16 C15 . . 123.09(16) ?
    C18 C17 C16 . . 120.63(18) ?
    C18 C17 H17 . . 119.7 ?
    C16 C17 H17 . . 119.7 ?
    C17 C18 C19 . . 120.64(19) ?
    C17 C18 H18 . . 119.7 ?
    C19 C18 H18 . . 119.7 ?
    C20 C19 C18 . . 120.60(18) ?
    C20 C19 H19 . . 119.7 ?
    C18 C19 H19 . . 119.7 ?
    C19 C20 C21 . . 119.58(18) ?
    C19 C20 H20 . . 120.2 ?
    C21 C20 H20 . . 120.2 ?
    N3 C21 C16 . . 120.66(15) ?
    N3 C21 C20 . . 118.95(16) ?
    C16 C21 C20 . . 120.38(17) ?
    N3 C22 C23 . . 119.67(17) ?
    N3 C22 C27 . . 119.93(17) ?
    C23 C22 C27 . . 120.40(17) ?
    C24 C23 C22 . . 120.0(2) ?
    C24 C23 H23 . . 120 ?
    C22 C23 H23 . . 120 ?
    C23 C24 C25 . . 120.5(2) ?
    C23 C24 H24 . . 119.7 ?
    C25 C24 H24 . . 119.7 ?
    C26 C25 C24 . . 120.59(19) ?
    C26 C25 H25 . . 119.7 ?
    C24 C25 H25 . . 119.7 ?
    C25 C26 C27 . . 121.0(2) ?
    C25 C26 H26 . . 119.5 ?
    C27 C26 H26 . . 119.5 ?
    C22 C27 C26 . . 117.47(19) ?
    C22 C27 C15 . . 119.44(16) ?
    C26 C27 C15 . . 123.06(18) ?
    C34 N5 C35 . . 122.46(15) ?
    C34 N5 H5N . . 120(2) ?
    C35 N5 H5N . . 117(2) ?
    C28 N6 H6A . . 122.2(15) ?
    C28 N6 H6B . . 120.0(16) ?
    H6A N6 H6B . . 117(2) ?
    N6 C28 C40 . . 121.98(16) ?
    N6 C28 C29 . . 119.49(16) ?
    C40 C28 C29 . . 118.52(15) ?
    C34 C29 C30 . . 118.19(16) ?
    C34 C29 C28 . . 119.07(16) ?
    C30 C29 C28 . . 122.64(15) ?
    C31 C30 C29 . . 120.82(18) ?
    C31 C30 H30 . . 119.6 ?
    C29 C30 H30 . . 119.6 ?
    C30 C31 C32 . . 120.3(2) ?
    C30 C31 H31 . . 119.9 ?
    C32 C31 H31 . . 119.9 ?
    C33 C32 C31 . . 120.89(19) ?
    C33 C32 H32 . . 119.6 ?
    C31 C32 H32 . . 119.6 ?
    C32 C33 C34 . . 119.79(19) ?
    C32 C33 H33 . . 120.1 ?
    C34 C33 H33 . . 120.1 ?
    N5 C34 C29 . . 120.45(16) ?
    N5 C34 C33 . . 119.60(17) ?
    C29 C34 C33 . . 119.95(18) ?
    N5 C35 C36 . . 118.89(17) ?
    N5 C35 C40 . . 120.82(16) ?
    C36 C35 C40 . . 120.29(19) ?
    C37 C36 C35 . . 119.61(19) ?
    C37 C36 H36 . . 120.2 ?
    C35 C36 H36 . . 120.2 ?
    C36 C37 C38 . . 121.07(19) ?
    C36 C37 H37 . . 119.5 ?
    C38 C37 H37 . . 119.5 ?
    C39 C38 C37 . . 120.2(2) ?
    C39 C38 H38 . . 119.9 ?
    C37 C38 H38 . . 119.9 ?
    C38 C39 C40 . . 120.57(19) ?
    C38 C39 H39 . . 119.7 ?
    C40 C39 H39 . . 119.7 ?
    C39 C40 C35 . . 118.27(17) ?
    C39 C40 C28 . . 123.25(16) ?
    C35 C40 C28 . . 118.48(16) ?
    H9A O9 H9B . . 105(3) ?
    H10A O10 H10B . . 104(3) ?
    H11A O11 H11B . . 108(3) ?
loop_
    _geom_torsion_atom_site_label_1
    _geom_torsion_atom_site_label_2
    _geom_torsion_atom_site_label_3
    _geom_torsion_atom_site_label_4
    _geom_torsion_site_symmetry_1
    _geom_torsion_site_symmetry_2
    _geom_torsion_site_symmetry_3
    _geom_torsion_site_symmetry_4
    _geom_torsion
    _geom_torsion_publ_flag
    N2 Mn1 O1 C6 . . . . -165.89(13) ?
    N1 Mn1 O1 C6 . . . . 4.23(13) ?
    O7 Mn1 O1 C6 . . . . 119.25(13) ?
    O5 Mn1 O1 C6 . . . . -94.15(13) ?
    O3 Mn1 O1 C6 . . . . 8.22(18) ?
    N2 Mn1 O3 C7 . . . . 173.32(13) ?
    N1 Mn1 O3 C7 . . . . 2.96(13) ?
    O7 Mn1 O3 C7 . . . . -112.41(14) ?
    O5 Mn1 O3 C7 . . . . 99.67(14) ?
    O1 Mn1 O3 C7 . . . . -1.07(19) ?
    N2 Mn1 N1 C1 . . . . 112.5(3) ?
    O7 Mn1 N1 C1 . . . . -97.01(12) ?
    O5 Mn1 N1 C1 . . . . 81.29(12) ?
    O1 Mn1 N1 C1 . . . . -7.29(11) ?
    O3 Mn1 N1 C1 . . . . 175.16(12) ?
    N2 Mn1 N1 C5 . . . . -60.2(4) ?
    O7 Mn1 N1 C5 . . . . 90.30(12) ?
    O5 Mn1 N1 C5 . . . . -91.40(12) ?
    O1 Mn1 N1 C5 . . . . -179.98(12) ?
    O3 Mn1 N1 C5 . . . . 2.47(11) ?
    C5 N1 C1 C2 . . . . 0.1(2) ?
    Mn1 N1 C1 C2 . . . . -172.62(12) ?
    C5 N1 C1 C6 . . . . -178.14(13) ?
    Mn1 N1 C1 C6 . . . . 9.13(17) ?
    N1 C1 C2 C3 . . . . 0.3(2) ?
    C6 C1 C2 C3 . . . . 178.37(16) ?
    C1 C2 C3 C4 . . . . -0.6(3) ?
    C2 C3 C4 C5 . . . . 0.4(3) ?
    C1 N1 C5 C4 . . . . -0.3(2) ?
    Mn1 N1 C5 C4 . . . . 172.30(11) ?
    C1 N1 C5 C7 . . . . -179.10(13) ?
    Mn1 N1 C5 C7 . . . . -6.54(17) ?
    C3 C4 C5 N1 . . . . 0.0(2) ?
    C3 C4 C5 C7 . . . . 178.68(15) ?
    Mn1 O1 C6 O2 . . . . -179.12(17) ?
    Mn1 O1 C6 C1 . . . . -1.0(2) ?
    N1 C1 C6 O2 . . . . 173.11(17) ?
    C2 C1 C6 O2 . . . . -5.1(3) ?
    N1 C1 C6 O1 . . . . -5.2(2) ?
    C2 C1 C6 O1 . . . . 176.59(16) ?
    Mn1 O3 C7 O4 . . . . 172.80(14) ?
    Mn1 O3 C7 C5 . . . . -7.1(2) ?
    N1 C5 C7 O4 . . . . -171.07(15) ?
    C4 C5 C7 O4 . . . . 10.1(2) ?
    N1 C5 C7 O3 . . . . 8.9(2) ?
    C4 C5 C7 O3 . . . . -169.90(16) ?
    N2 Mn1 O5 C13 . . . . 0.21(14) ?
    N1 Mn1 O5 C13 . . . . 174.50(15) ?
    O7 Mn1 O5 C13 . . . . -8.2(2) ?
    O1 Mn1 O5 C13 . . . . -112.55(15) ?
    O3 Mn1 O5 C13 . . . . 102.30(15) ?
    N2 Mn1 O7 C14 . . . . 5.78(16) ?
    N1 Mn1 O7 C14 . . . . -168.81(15) ?
    O5 Mn1 O7 C14 . . . . 14.2(2) ?
    O1 Mn1 O7 C14 . . . . 116.70(17) ?
    O3 Mn1 O7 C14 . . . . -96.39(17) ?
    N1 Mn1 N2 C12 . . . . 147.6(3) ?
    O7 Mn1 N2 C12 . . . . -4.85(14) ?
    O5 Mn1 N2 C12 . . . . -179.90(15) ?
    O1 Mn1 N2 C12 . . . . -95.92(14) ?
    O3 Mn1 N2 C12 . . . . 87.60(14) ?
    N1 Mn1 N2 C8 . . . . -32.1(4) ?
    O7 Mn1 N2 C8 . . . . 175.43(15) ?
    O5 Mn1 N2 C8 . . . . 0.38(13) ?
    O1 Mn1 N2 C8 . . . . 84.37(14) ?
    O3 Mn1 N2 C8 . . . . -92.12(14) ?
    C12 N2 C8 C9 . . . . 0.4(3) ?
    Mn1 N2 C8 C9 . . . . -179.87(14) ?
    C12 N2 C8 C13 . . . . 179.48(16) ?
    Mn1 N2 C8 C13 . . . . -0.8(2) ?
    N2 C8 C9 C10 . . . . -1.9(3) ?
    C13 C8 C9 C10 . . . . 179.18(19) ?
    C8 C9 C10 C11 . . . . 1.4(3) ?
    C9 C10 C11 C12 . . . . 0.5(4) ?
    C8 N2 C12 C11 . . . . 1.6(3) ?
    Mn1 N2 C12 C11 . . . . -178.14(15) ?
    C8 N2 C12 C14 . . . . -176.62(16) ?
    Mn1 N2 C12 C14 . . . . 3.7(2) ?
    C10 C11 C12 N2 . . . . -2.0(3) ?
    C10 C11 C12 C14 . . . . 176.0(2) ?
    Mn1 O5 C13 O6 . . . . 178.93(16) ?
    Mn1 O5 C13 C8 . . . . -0.7(2) ?
    N2 C8 C13 O6 . . . . -178.68(17) ?
    C9 C8 C13 O6 . . . . 0.3(3) ?
    N2 C8 C13 O5 . . . . 1.0(2) ?
    C9 C8 C13 O5 . . . . 179.98(19) ?
    Mn1 O7 C14 O8 . . . . 175.59(18) ?
    Mn1 O7 C14 C12 . . . . -5.7(2) ?
    N2 C12 C14 O8 . . . . -179.84(19) ?
    C11 C12 C14 O8 . . . . 2.1(3) ?
    N2 C12 C14 O7 . . . . 1.3(3) ?
    C11 C12 C14 O7 . . . . -176.8(2) ?
    N4 C15 C16 C21 . . . . -178.00(17) ?
    C27 C15 C16 C21 . . . . 1.5(2) ?
    N4 C15 C16 C17 . . . . 1.4(3) ?
    C27 C15 C16 C17 . . . . -179.12(16) ?
    C21 C16 C17 C18 . . . . -0.3(3) ?
    C15 C16 C17 C18 . . . . -179.62(17) ?
    C16 C17 C18 C19 . . . . -0.8(3) ?
    C17 C18 C19 C20 . . . . 1.4(3) ?
    C18 C19 C20 C21 . . . . -0.9(3) ?
    C22 N3 C21 C16 . . . . -0.1(2) ?
    C22 N3 C21 C20 . . . . 179.29(16) ?
    C17 C16 C21 N3 . . . . -179.84(15) ?
    C15 C16 C21 N3 . . . . -0.4(2) ?
    C17 C16 C21 C20 . . . . 0.8(2) ?
    C15 C16 C21 C20 . . . . -179.84(16) ?
    C19 C20 C21 N3 . . . . -179.59(17) ?
    C19 C20 C21 C16 . . . . -0.2(3) ?
    C21 N3 C22 C23 . . . . 179.56(16) ?
    C21 N3 C22 C27 . . . . -0.4(2) ?
    N3 C22 C23 C24 . . . . -179.19(18) ?
    C27 C22 C23 C24 . . . . 0.8(3) ?
    C22 C23 C24 C25 . . . . -0.5(3) ?
    C23 C24 C25 C26 . . . . -0.1(4) ?
    C24 C25 C26 C27 . . . . 0.3(4) ?
    N3 C22 C27 C26 . . . . 179.45(17) ?
    C23 C22 C27 C26 . . . . -0.5(3) ?
    N3 C22 C27 C15 . . . . 1.5(2) ?
    C23 C22 C27 C15 . . . . -178.46(16) ?
    C25 C26 C27 C22 . . . . 0.0(3) ?
    C25 C26 C27 C15 . . . . 177.8(2) ?
    N4 C15 C27 C22 . . . . 177.46(17) ?
    C16 C15 C27 C22 . . . . -2.0(2) ?
    N4 C15 C27 C26 . . . . -0.4(3) ?
    C16 C15 C27 C26 . . . . -179.86(17) ?
    N6 C28 C29 C34 . . . . -176.52(16) ?
    C40 C28 C29 C34 . . . . 4.4(2) ?
    N6 C28 C29 C30 . . . . 7.2(3) ?
    C40 C28 C29 C30 . . . . -171.89(16) ?
    C34 C29 C30 C31 . . . . 2.4(3) ?
    C28 C29 C30 C31 . . . . 178.69(18) ?
    C29 C30 C31 C32 . . . . 0.6(3) ?
    C30 C31 C32 C33 . . . . -2.3(4) ?
    C31 C32 C33 C34 . . . . 0.8(3) ?
    C35 N5 C34 C29 . . . . -2.7(3) ?
    C35 N5 C34 C33 . . . . 176.34(17) ?
    C30 C29 C34 N5 . . . . 175.17(16) ?
    C28 C29 C34 N5 . . . . -1.3(2) ?
    C30 C29 C34 C33 . . . . -3.8(3) ?
    C28 C29 C34 C33 . . . . 179.73(16) ?
    C32 C33 C34 N5 . . . . -176.72(19) ?
    C32 C33 C34 C29 . . . . 2.3(3) ?
    C34 N5 C35 C36 . . . . -176.67(16) ?
    C34 N5 C35 C40 . . . . 3.3(3) ?
    N5 C35 C36 C37 . . . . 179.03(17) ?
    C40 C35 C36 C37 . . . . -1.0(3) ?
    C35 C36 C37 C38 . . . . 1.5(3) ?
    C36 C37 C38 C39 . . . . -0.8(3) ?
    C37 C38 C39 C40 . . . . -0.5(3) ?
    C38 C39 C40 C35 . . . . 1.0(3) ?
    C38 C39 C40 C28 . . . . -179.30(17) ?
    N5 C35 C40 C39 . . . . 179.74(16) ?
    C36 C35 C40 C39 . . . . -0.3(2) ?
    N5 C35 C40 C28 . . . . 0.0(2) ?
    C36 C35 C40 C28 . . . . -179.99(15) ?
    N6 C28 C40 C39 . . . . -2.5(3) ?
    C29 C28 C40 C39 . . . . 176.53(16) ?
    N6 C28 C40 C35 . . . . 177.18(16) ?
    C29 C28 C40 C35 . . . . -3.8(2) ?
loop_
    _geom_hbond_atom_site_label_D
    _geom_hbond_atom_site_label_H
    _geom_hbond_atom_site_label_A
    _geom_hbond_site_symmetry_A
    _geom_hbond_distance_DH
    _geom_hbond_distance_HA
    _geom_hbond_distance_DA
    _geom_hbond_angle_DHA
    _geom_hbond_publ_flag
    N3 H3N O2 . 0.88(2) 1.86(2) 2.736(2) 178(2) yes
    N4 H4A O4 1_454 0.85(3) 2.22(3) 2.994(2) 152(3) yes
    N4 H4B O10 2_665 0.93(3) 2.01(3) 2.884(3) 156(2) yes
    N5 H5N O11 . 0.84(3) 1.87(3) 2.706(2) 171(3) yes
    N6 H6A O6 . 0.90(2) 1.92(3) 2.801(2) 164(2) yes
    N6 H6B O1 2_666 0.89(3) 2.20(3) 3.029(2) 155(3) yes
    O9 H9A O4 . 0.94(3) 1.89(3) 2.815(2) 171(3) yes
    O9 H9B O4 2_756 0.93(3) 1.93(3) 2.851(3) 172(3) yes
    O10 H10A O3 2_766 0.92(2) 2.02(2) 2.926(2) 168(3) yes
    O10 H10B O8 . 0.92(3) 1.89(3) 2.805(3) 175(4) yes
    O11 H11A O6 2_667 0.92(3) 1.88(3) 2.790(3) 170(4) yes
    O11 H11B O9 1_566 0.92(3) 1.85(3) 2.756(3) 169(2) yes
