# Supplementary material for: Bis(9-amino­acridinium) bis­(pyridine-2,6-dicarboxyl­ato-κ3 O 2,N,O 6)manganate(II) trihydrate
Source: Acta Crystallogr Sect E Struct Rep Online. 2011 Sep 30;67(Pt 10):m1411–2. doi: 10.1107/S1600536811036981 (PMC3201554; doi:10.1107/S1600536811036981)
Supplement: Supplementary file 2 [file e-67-m1411-Isup2.hkl]

#
# h,k,l, Fc-squared, Fo-squared, sigma(Fo-squared) and status flag
#
data_I
_shelx_title ' iran-ee-4 in P -1'
_shelx_refln_list_code          4
_shelx_F_calc_maximum      225.05
_exptl_crystal_F_000       858.00
_reflns_d_resolution_high  0.7943
 
loop_
 _symmetry_equiv_pos_as_xyz
 'x, y, z'
 '-x, -y, -z'
 
_cell_length_a    10.8202
_cell_length_b    13.5186
_cell_length_c    13.9844
_cell_angle_alpha 102.351
_cell_angle_beta  103.466
_cell_angle_gamma 104.868
 
_shelx_F_squared_multiplier     1.000
 
loop_
 _refln_index_h
 _refln_index_k
 _refln_index_l
 _refln_F_squared_calc
 _refln_F_squared_meas
 _refln_F_squared_sigma
 _refln_observed_status
   1   0   0     3866.85     3890.16     53.77 o
   2   0   0     1774.78     1611.67     38.54 o
   3   0   0       37.66       44.67      5.06 o
   4   0   0     2723.81     2737.48     68.88 o
   5   0   0       40.72       41.28      6.83 o
   6   0   0        4.36        8.45      4.49 o
   7   0   0       46.82       64.08     10.01 o
   8   0   0       11.04        9.96      1.36 o
   9   0   0       63.77       57.37      2.52 o
  10   0   0      194.94      190.81      6.19 o
  11   0   0       56.74       56.61      3.36 o
  12   0   0        2.31        4.19      1.38 o
 -12   1   0       22.55       21.77      2.52 o
 -11   1   0        2.37        5.24      1.18 o
 -10   1   0       58.79       63.42      3.11 o
  -9   1   0      132.41      135.56      4.67 o
  -8   1   0      701.46      706.28     11.48 o
  -7   1   0       36.67       35.85      7.78 o
  -6   1   0     1017.55     1045.45     40.62 o
  -5   1   0     1402.77     1383.13     44.85 o
  -4   1   0      130.29      132.74     10.28 o
  -3   1   0       58.65       54.82      5.76 o
  -2   1   0     6919.97     5814.48    119.45 o
  -1   1   0      430.79      350.03     10.60 o
   0   1   0       24.36       30.24      1.37 o
   1   1   0      810.95      851.29     29.41 o
   2   1   0     1718.44     1815.94     30.61 o
   3   1   0    12373.20    13245.21    186.85 o
   4   1   0     2473.68     2733.51     69.55 o
   5   1   0      195.94      178.85     14.19 o
   6   1   0      163.23      125.22     12.99 o
   7   1   0       33.85       40.77      8.50 o
   8   1   0       53.66       51.45      2.71 o
   9   1   0       21.20       20.75      2.43 o
  10   1   0      267.92      286.16      8.29 o
  11   1   0       15.92       16.64      1.90 o
  12   1   0       10.68        9.83      1.47 o
 -12   2   0        6.36        0.75      2.91 o
 -11   2   0       27.20       29.13      1.96 o
 -10   2   0       77.68       77.75      3.47 o
  -9   2   0      179.66      163.78      6.49 o
  -8   2   0       31.33       28.97      3.22 o
  -7   2   0       22.98       20.92      5.91 o
  -6   2   0      800.98      752.05     33.16 o
  -5   2   0       22.04       12.70      4.04 o
  -4   2   0      569.55      508.65     21.85 o
  -3   2   0      314.47      255.61     12.95 o
  -2   2   0     1647.71     1464.71     36.86 o
  -1   2   0      325.78      367.77     12.61 o
   0   2   0      215.46      198.42      8.23 o
   1   2   0      695.07      664.10     24.41 o
   2   2   0     3941.99     4165.57     64.90 o
   3   2   0     1278.65     1307.12     27.32 o
   4   2   0      108.64      142.57      7.98 o
   5   2   0     1307.30     1366.55     46.87 o
   6   2   0        6.96        6.62      4.50 o
   7   2   0     1031.98     1022.23     31.92 o
   8   2   0       48.89       49.08      3.33 o
   9   2   0       91.42       94.82      4.65 o
  10   2   0        2.62        1.63      1.65 o
  11   2   0        1.69        0.66      1.65 o
 -13   3   0        0.86        0.88      0.73 o
 -12   3   0       37.54       40.54      2.35 o
 -11   3   0        0.89        1.07      1.09 o
 -10   3   0       20.51       19.06      2.58 o
  -9   3   0      195.66      203.94      6.86 o
  -8   3   0      325.40      336.68      7.25 o
  -7   3   0        0.97        8.43      4.98 o
  -6   3   0      402.13      335.50     21.35 o
  -5   3   0      371.44      311.88     18.53 o
  -4   3   0        3.11       11.72      3.97 o
  -3   3   0      360.59      293.32     14.83 o
  -2   3   0     2455.04     2183.18     53.20 o
  -1   3   0       60.34       52.72      5.06 o
   0   3   0       59.26       55.83      3.32 o
   1   3   0      136.68      158.02      6.34 o
   2   3   0      574.98      502.37     15.46 o
   3   3   0      360.53      463.98     14.90 o
   4   3   0      639.07      820.53    151.53 o
   5   3   0      306.20      344.20     21.31 o
   6   3   0      400.32      407.74     25.38 o
   7   3   0       41.55       41.56      3.67 o
   8   3   0        3.75        4.68      1.66 o
   9   3   0       77.46       87.03      7.79 o
  10   3   0       11.27       11.98      1.83 o
  11   3   0        0.38        1.27      1.16 o
 -13   4   0        2.16        2.12      0.91 o
 -12   4   0        5.40        5.53      1.03 o
 -11   4   0       25.63       23.62      2.30 o
 -10   4   0       13.74       12.39      2.11 o
  -9   4   0      151.33      157.98      6.01 o
  -8   4   0       91.12       83.85      5.66 o
  -7   4   0      598.16      613.78     32.81 o
  -6   4   0       49.81       37.67      7.59 o
  -5   4   0      562.52      586.98     27.42 o
  -4   4   0       18.62       20.33      4.81 o
  -3   4   0      947.28      802.39     28.80 o
  -2   4   0     1162.52     1018.58     32.24 o
  -1   4   0      119.07      156.29      8.45 o
   0   4   0     1726.79     1638.19     25.61 o
   1   4   0     1801.91     1832.12     33.87 o
   2   4   0      343.78      329.62     11.91 o
   3   4   0     3288.13     3453.35     61.76 o
   4   4   0      866.96      905.83     26.01 o
   5   4   0        0.25        0.30      2.53 o
   6   4   0      239.39      230.71      8.60 o
   7   4   0      790.87      757.65     21.75 o
   8   4   0       37.90       35.62      3.08 o
   9   4   0       17.14       16.19      2.18 o
  10   4   0       14.97        5.55      9.18 o
  11   4   0       17.38       18.83      1.75 o
 -13   5   0       48.13       43.31      2.40 o
 -12   5   0       51.82       53.20      2.37 o
 -11   5   0       10.13       11.21      1.92 o
 -10   5   0      199.62      227.26     33.86 o
  -9   5   0      302.07      299.53      9.27 o
  -8   5   0        2.70        2.80      1.48 o
  -7   5   0       37.85       55.12     10.30 o
  -6   5   0     1346.61     1266.89     48.54 o
  -5   5   0     1765.95     1685.15     54.87 o
  -4   5   0      105.18       99.18     10.44 o
  -3   5   0      707.80      583.62     25.43 o
  -2   5   0     2745.24     2538.27     65.92 o
  -1   5   0      735.51      741.93     29.56 o
   0   5   0      259.12      239.85      9.48 o
   1   5   0     4231.87     4447.62    135.62 o
   2   5   0       45.65       42.53      4.65 o
   3   5   0      436.35      388.97     22.84 o
   4   5   0      520.10      501.64     19.50 o
   5   5   0      797.50      810.32     37.21 o
   6   5   0      125.98      123.45      4.89 o
   7   5   0      127.05      129.50      7.49 o
   8   5   0       75.90       77.09      4.21 o
   9   5   0        1.80        2.26      1.47 o
  10   5   0        1.37        0.61      0.53 o
 -13   6   0        1.03        0.02      0.72 o
 -12   6   0       38.42       35.61      2.01 o
 -11   6   0      113.89      117.02      4.11 o
 -10   6   0      284.29      280.04     12.24 o
  -9   6   0      102.80       92.04      5.59 o
  -8   6   0      643.86      655.58     17.80 o
  -7   6   0       12.22        9.14      5.24 o
  -6   6   0      492.30      453.76     27.48 o
  -5   6   0     2306.13     2264.27     69.39 o
  -4   6   0      860.89      825.01     35.07 o
  -3   6   0      714.04      757.42     31.83 o
  -2   6   0      123.17      130.78      8.26 o
  -1   6   0     4946.61     5372.09    129.98 o
   0   6   0     4469.72     4542.44    129.95 o
   1   6   0      853.71      942.05     24.53 o
   2   6   0      530.74      528.91     18.38 o
   3   6   0      293.45      297.93     14.46 o
   4   6   0      930.89      903.32     28.86 o
   5   6   0      417.24      393.49     14.42 o
   6   6   0       61.89       56.16      3.45 o
   7   6   0       25.06       24.50      3.71 o
   8   6   0        6.54        7.18      1.79 o
   9   6   0       35.46       17.79     20.63 o
  10   6   0       13.13       14.89      1.61 o
 -13   7   0        0.84        0.91      0.75 o
 -12   7   0       15.73       16.83      1.78 o
 -11   7   0       11.09       12.87      2.39 o
 -10   7   0       11.47       13.15      1.67 o
  -9   7   0       12.29        8.71      2.40 o
  -8   7   0       30.38       31.19      2.81 o
  -7   7   0       15.85       13.88      5.85 o
  -6   7   0      129.90       93.51     12.80 o
  -5   7   0      461.06      357.44     24.12 o
  -4   7   0      309.39      301.78     20.81 o
  -3   7   0      778.24      810.77     48.44 o
  -2   7   0     1360.30     1421.42     32.59 o
  -1   7   0      246.18      333.85     13.50 o
   0   7   0        1.98        3.50      2.02 o
   1   7   0      788.53      738.68     22.81 o
   2   7   0      694.44      676.88     22.72 o
   3   7   0      107.89       93.08      8.67 o
   4   7   0       75.72       71.20      3.33 o
   5   7   0       34.35       28.65      2.68 o
   6   7   0       24.30       24.92      3.41 o
   7   7   0       49.76       52.00      4.82 o
   8   7   0       54.54       63.11      3.42 o
   9   7   0        2.00        0.41      0.94 o
 -13   8   0        0.33        0.10      0.59 o
 -12   8   0       31.50       30.55      2.10 o
 -11   8   0        2.55        3.27      1.07 o
 -10   8   0      142.57      154.21      4.84 o
  -9   8   0       65.88       58.57      4.05 o
  -8   8   0       11.32        7.91      1.90 o
  -7   8   0      379.35      379.23     10.32 o
  -6   8   0       12.03        9.15      5.30 o
  -5   8   0       76.91       53.64      9.86 o
  -4   8   0      995.05      967.01     70.60 o
  -3   8   0      137.25      110.82      8.28 o
  -2   8   0      520.16      527.61     18.82 o
  -1   8   0       16.41       21.80      3.82 o
   0   8   0      103.95      130.38      9.15 o
   1   8   0       87.83       88.63      7.87 o
   2   8   0       10.98        7.33      3.19 o
   3   8   0       22.49       20.37      2.43 o
   4   8   0      284.61      251.67      7.63 o
   5   8   0        0.16        5.83      4.23 o
   6   8   0       55.80       50.22      4.78 o
   7   8   0       15.94       18.75      2.56 o
   8   8   0       24.16        9.33     13.78 o
 -12   9   0        4.37        4.06      1.02 o
 -11   9   0       11.42       10.89      1.31 o
 -10   9   0       42.77       43.52      2.62 o
  -9   9   0       28.84       30.44      3.67 o
  -8   9   0      509.71      516.77     18.80 o
  -7   9   0      677.82      704.94     15.51 o
  -6   9   0      127.58      123.10      6.42 o
  -5   9   0      286.17      269.52     15.99 o
  -4   9   0      156.52      163.41     10.98 o
  -3   9   0      611.99      583.34     21.28 o
  -2   9   0     1288.45     1289.35     33.90 o
  -1   9   0        6.37        3.06      2.19 o
   0   9   0        9.21        8.95      3.24 o
   1   9   0      105.09      106.62      5.10 o
   2   9   0      443.65      423.75     11.48 o
   3   9   0        6.53        5.15      2.14 o
   4   9   0      620.87      573.87     12.99 o
   5   9   0      579.41      610.69     13.28 o
   6   9   0       64.31       72.14      5.44 o
   7   9   0       18.90       23.10      2.02 o
   8   9   0       26.74       23.09      2.03 o
 -12  10   0        0.58       -0.09      0.64 o
 -11  10   0       46.68       48.20      2.11 o
 -10  10   0       82.88       84.32      3.19 o
  -9  10   0      142.45      129.52      4.22 o
  -8  10   0      554.75      568.73     13.90 o
  -7  10   0      637.39      632.76     13.12 o
  -6  10   0        3.40        2.96      1.34 o
  -5  10   0      793.40      787.24     12.41 o
  -4  10   0     2515.45     2456.14     28.25 o
  -3  10   0      240.50      243.05      7.86 o
  -2  10   0        1.09        1.30      1.18 o
  -1  10   0       11.91       12.25      1.40 o
   0  10   0       19.25       17.91      1.87 o
   1  10   0       24.61       20.37      2.84 o
   2  10   0        3.33        2.60      1.94 o
   3  10   0      230.48      211.90     10.05 o
   4  10   0       27.56       25.73      2.58 o
   5  10   0      224.85      233.99      9.73 o
   6  10   0       48.89       53.62      4.30 o
   7  10   0       21.49       21.99      2.23 o
 -12  11   0       16.97        4.30      1.06 o
 -11  11   0        3.12        0.68      0.96 o
 -10  11   0       16.19       20.81      2.15 o
  -9  11   0      398.03      412.69     10.36 o
  -8  11   0       18.57       18.42      2.73 o
  -7  11   0      116.88      119.75      4.72 o
  -6  11   0      240.42      219.86      6.53 o
  -5  11   0       23.56       23.23      2.36 o
  -4  11   0      325.61      305.63      8.22 o
  -3  11   0      533.04      521.12     14.40 o
  -2  11   0       34.08       32.00      1.94 o
  -1  11   0        2.57        2.13      1.09 o
   0  11   0        2.74        2.75      3.09 o
   1  11   0       40.84       40.13      4.33 o
   2  11   0      326.23      291.14     11.66 o
   3  11   0        1.08        0.64      1.51 o
   4  11   0       92.62       97.43      4.37 o
   5  11   0       97.73      111.66      6.00 o
   6  11   0        0.88       -0.47      1.03 o
 -11  12   0        4.23        3.98      0.94 o
 -10  12   0        0.76        0.58      1.15 o
  -9  12   0       93.53      106.94      4.53 o
  -8  12   0       67.68       76.96      2.94 o
  -7  12   0        4.40        5.94      1.37 o
  -6  12   0       20.83       13.70      2.00 o
  -5  12   0       18.54       12.18      1.93 o
  -4  12   0      922.46      900.01     18.45 o
  -3  12   0      748.92      709.66     14.20 o
  -2  12   0      210.94      199.62      7.18 o
  -1  12   0       10.68        9.68      1.70 o
   0  12   0       16.05       18.04      2.31 o
   1  12   0        2.66        1.78      2.04 o
   2  12   0       61.56       50.76      3.32 o
   3  12   0      146.73      163.10      5.55 o
   4  12   0       44.03       45.42      2.62 o
   5  12   0       28.74       12.88     17.44 o
 -11  13   0        2.48        1.63      0.88 o
 -10  13   0        9.19        9.34      1.29 o
  -9  13   0       16.24       17.77      1.93 o
  -8  13   0        7.11        5.72      1.07 o
  -7  13   0       14.39       19.16      1.99 o
  -6  13   0      357.84      360.83      6.88 o
  -5  13   0       25.68       27.65      1.94 o
  -4  13   0        8.74        7.60      1.34 o
  -3  13   0       12.12       13.88      1.60 o
  -2  13   0      563.03      519.60     17.06 o
  -1  13   0       54.02       51.18      3.43 o
   0  13   0      136.10      128.13      6.98 o
   1  13   0       78.12       67.47      4.90 o
   2  13   0        4.03        3.18      1.31 o
   3  13   0       52.56       54.25      2.73 o
   4  13   0       94.83       98.88      4.44 o
 -10  14   0       14.28       10.19      2.50 o
  -9  14   0       11.24        9.57      1.24 o
  -8  14   0       22.04       24.36      1.66 o
  -7  14   0      226.84      248.17      4.87 o
  -6  14   0       28.14       28.11      1.70 o
  -5  14   0      323.95      358.24      6.55 o
  -4  14   0      120.41      119.04      4.86 o
  -3  14   0      143.33      149.92      4.58 o
  -2  14   0        3.24        2.77      1.36 o
  -1  14   0       79.64       73.97      4.85 o
   0  14   0       61.86       70.62      4.64 o
   1  14   0        0.09       -0.23      1.11 o
   2  14   0       56.46       61.44      2.66 o
   3  14   0       34.98       37.74      2.33 o
  -9  15   0       34.17       20.55      1.82 o
  -8  15   0       16.16       19.44      1.58 o
  -7  15   0        9.29       10.89      1.55 o
  -6  15   0       72.79       87.27      3.91 o
  -5  15   0       35.25       40.61      2.75 o
  -4  15   0       36.99       40.88      2.88 o
  -3  15   0       14.85       14.37      1.66 o
  -2  15   0       21.13       25.15      2.73 o
  -1  15   0        8.47        8.93      1.66 o
   0  15   0       38.00       45.55      2.24 o
   1  15   0       38.17       34.85      3.17 o
  -7  16   0        5.28        4.78      1.24 o
  -6  16   0        8.47        7.87      1.61 o
  -5  16   0       53.96       56.24      3.86 o
  -4  16   0       24.10       26.21      2.61 o
  -3  16   0        2.18        1.44      1.09 o
  -2  16   0       43.72       53.09      3.27 o
  -1  16   0       29.83       27.78      2.12 o
   1 -16   1       40.67       38.13      4.47 o
   2 -16   1        8.80        1.55      3.34 o
   3 -16   1        3.30        4.79      1.56 o
   4 -16   1       29.11       28.44      3.01 o
   5 -16   1       63.48       56.66      4.01 o
   6 -16   1       49.70       64.45      2.77 o
   7 -16   1        1.26        0.97      0.67 o
  -2 -15   1        0.10       -0.25      0.74 o
  -1 -15   1       20.42       11.37     10.03 o
   0 -15   1       64.67       58.61     10.41 o
   1 -15   1       40.34       18.28     17.72 o
   2 -15   1       54.93       19.15     32.14 o
   3 -15   1       82.64       21.85     39.25 o
   4 -15   1      201.42      215.86      6.76 o
   5 -15   1       41.11       42.84      2.42 o
   6 -15   1        3.62        4.53      1.17 o
   7 -15   1       41.08       50.72      2.24 o
   8 -15   1        5.36        0.34      0.31 o
   9 -15   1       71.53       69.88      3.47 o
  -3 -14   1       41.89       38.65      2.35 o
  -2 -14   1        4.93        5.99      1.42 o
  -1 -14   1        1.95        1.85      1.10 o
   0 -14   1        1.36        1.55      1.63 o
   1 -14   1      331.16      323.70     19.50 o
   2 -14   1       86.63       85.06      4.12 o
   3 -14   1      114.28       98.91      3.26 o
   4 -14   1       15.50       16.35      1.53 o
   5 -14   1      356.55      369.32      8.24 o
   6 -14   1      200.26      224.03      4.86 o
   7 -14   1       43.67       47.56      2.12 o
   8 -14   1      115.62      120.78      3.69 o
   9 -14   1        7.76        9.49      1.52 o
  10 -14   1        0.22        0.09      0.95 o
  -4 -13   1        7.22        5.58      1.37 o
  -3 -13   1       12.61       14.45      1.62 o
  -2 -13   1        5.38        6.23      1.45 o
  -1 -13   1       57.43       45.61      4.08 o
   0 -13   1      110.79       94.57      9.92 o
   1 -13   1       62.53       57.56      3.72 o
   2 -13   1       36.65       35.87      2.20 o
   3 -13   1      328.27      312.78      7.16 o
   4 -13   1       27.67       37.20      2.22 o
   5 -13   1       81.35       75.73      3.04 o
   6 -13   1      110.74      130.96      3.93 o
   7 -13   1      299.53      299.88      6.34 o
   8 -13   1        9.14        8.46      1.20 o
   9 -13   1       15.28       10.80      1.59 o
  10 -13   1        2.09        1.83      0.98 o
  11 -13   1       20.08        9.07      1.31 o
  -5 -12   1        2.21        0.43      1.22 o
  -4 -12   1        1.76        0.91      1.13 o
  -3 -12   1       59.19       54.26      3.25 o
  -2 -12   1      247.15      229.71      9.82 o
  -1 -12   1       97.58       80.00      5.60 o
   0 -12   1       10.85        9.93      2.98 o
   1 -12   1      613.19      599.95      9.85 o
   2 -12   1      563.31      544.90      9.24 o
   3 -12   1      645.77      613.37     10.03 o
   4 -12   1      164.72      159.14      5.57 o
   5 -12   1       47.41       44.14      2.52 o
   6 -12   1       61.58       56.64      2.76 o
   7 -12   1       22.67       16.19      1.70 o
   8 -12   1      234.75      230.97      6.85 o
   9 -12   1       59.82       64.09      3.44 o
  10 -12   1       10.49        9.44      1.94 o
  11 -12   1        3.87        3.71      0.88 o
  -6 -11   1        6.51        1.38      3.06 o
  -5 -11   1       81.76      100.15      3.91 o
  -4 -11   1       63.80       72.66      3.74 o
  -3 -11   1       85.71       76.67      4.11 o
  -2 -11   1       38.63       39.49      4.12 o
  -1 -11   1       57.47       60.67      4.87 o
   0 -11   1       16.75       13.51      1.68 o
   1 -11   1       35.94       32.36      2.18 o
   2 -11   1      488.87      482.52      9.02 o
   3 -11   1      471.53      438.64     10.77 o
   4 -11   1      706.87      685.36     12.34 o
   5 -11   1     1274.98     1247.49     19.98 o
   6 -11   1      647.30      597.58     12.02 o
   7 -11   1      165.89      190.57      5.04 o
   8 -11   1       11.65       11.10      1.78 o
   9 -11   1       86.00       88.62      4.38 o
  10 -11   1       61.71       62.20      3.34 o
  11 -11   1        6.46        9.31      1.27 o
  12 -11   1        0.60        0.13      0.72 o
  -7 -10   1       35.42       30.99      2.88 o
  -6 -10   1       51.16       59.21      4.52 o
  -5 -10   1       15.15       14.47      1.94 o
  -4 -10   1      102.11       95.97      4.50 o
  -3 -10   1      510.87      474.26     15.91 o
  -2 -10   1      231.02      233.96      8.80 o
  -1 -10   1      114.49      112.70      5.39 o
   0 -10   1       42.73       34.48      2.04 o
   1 -10   1       29.19       28.72      2.32 o
   2 -10   1      220.07      211.73     12.49 o
   3 -10   1        9.36        8.13      3.01 o
   4 -10   1      160.81      171.47      5.68 o
   5 -10   1       11.65       12.52      1.72 o
   6 -10   1       34.04       31.61      2.82 o
   7 -10   1        2.03        3.08      1.76 o
   8 -10   1      110.49      102.02      5.05 o
   9 -10   1      174.64      189.16      5.14 o
  10 -10   1        3.90        2.80      1.12 o
  11 -10   1        5.23        6.07      1.03 o
  12 -10   1        5.93        4.52      1.34 o
  -8  -9   1        2.01        3.10      1.30 o
  -7  -9   1       14.88        4.29      9.18 o
  -6  -9   1      183.24      194.30      9.02 o
  -5  -9   1       25.48       23.91      2.44 o
  -4  -9   1      968.43      878.95     17.36 o
  -3  -9   1      202.55      192.72      5.94 o
  -2  -9   1      260.43      249.52      8.15 o
  -1  -9   1      247.34      235.98     13.44 o
   0  -9   1      258.55      269.76     13.94 o
   1  -9   1        0.12        0.45      2.04 o
   2  -9   1       27.14       24.07      4.03 o
   3  -9   1      448.25      457.88     18.04 o
   4  -9   1      101.18       85.43      7.74 o
   5  -9   1        2.50        2.16      2.75 o
   6  -9   1     1170.41     1116.90     42.14 o
   7  -9   1      565.22      567.65     17.23 o
   8  -9   1      233.38      228.91      7.65 o
   9  -9   1        7.05        4.95      1.38 o
  10  -9   1       30.62       35.25      2.26 o
  11  -9   1        1.34        1.62      0.94 o
  12  -9   1       21.47       21.35      1.60 o
  -9  -8   1      138.25      153.94      5.56 o
  -8  -8   1       17.29        3.91      8.83 o
  -7  -8   1       61.62       76.23      4.11 o
  -6  -8   1      162.92      170.66      7.84 o
  -5  -8   1      119.18      115.75      4.22 o
  -4  -8   1      544.69      505.78      8.87 o
  -3  -8   1      844.41      854.53     17.69 o
  -2  -8   1     1236.78     1283.13     34.50 o
  -1  -8   1       17.52       19.64      3.86 o
   0  -8   1       49.17       63.81      6.26 o
   1  -8   1      639.89      827.66     23.79 o
   2  -8   1     1884.28     1966.53     41.89 o
   3  -8   1       96.31       94.68      7.35 o
   4  -8   1      345.41      296.53     15.46 o
   5  -8   1      479.53      399.23     26.54 o
   6  -8   1      121.91       89.48     12.86 o
   7  -8   1      418.28      399.29     13.48 o
   8  -8   1       67.33       64.42      6.43 o
   9  -8   1       37.25       37.24      2.81 o
  10  -8   1      149.01      148.79      5.97 o
  11  -8   1       14.89       14.33      2.66 o
  12  -8   1        6.10        6.81      1.23 o
  -9  -7   1        5.55        6.57      1.83 o
  -8  -7   1      126.18      142.63      7.14 o
  -7  -7   1       10.60       13.00      2.89 o
  -6  -7   1       28.91       29.83      3.88 o
  -5  -7   1      176.57      164.30      4.79 o
  -4  -7   1       12.73       10.93      3.05 o
  -3  -7   1      127.60      145.90     10.34 o
  -2  -7   1     1470.42     1503.28     36.24 o
  -1  -7   1      657.74      818.48     23.46 o
   0  -7   1     1819.45     1929.07     39.78 o
   1  -7   1      656.69      664.45     30.58 o
   2  -7   1      341.41      325.42     12.90 o
   3  -7   1     1621.99     1491.22     75.29 o
   4  -7   1     1877.88     1765.40     58.57 o
   5  -7   1      617.69      518.02     29.47 o
   6  -7   1      568.50      457.12     28.83 o
   7  -7   1       17.51       16.81      3.20 o
   8  -7   1      145.76      134.35      7.28 o
   9  -7   1        2.73        2.36      1.39 o
  10  -7   1        3.15        3.72      1.06 o
  11  -7   1       17.30       18.98      1.85 o
  12  -7   1        0.72        1.58      1.10 o
 -10  -6   1       59.98       56.62      3.31 o
  -9  -6   1        6.45        1.68      5.55 o
  -8  -6   1       21.35       22.26      2.42 o
  -7  -6   1      225.27      216.06     10.02 o
  -6  -6   1        9.52        8.40      2.14 o
  -5  -6   1        4.47        3.44      1.31 o
  -4  -6   1       32.17       28.65      4.98 o
  -3  -6   1      591.09      556.27     19.78 o
  -2  -6   1       69.78       56.00      7.47 o
  -1  -6   1     3314.59     3644.50     63.30 o
   0  -6   1     1796.07     1720.17    115.36 o
   1  -6   1     5150.80     5312.69    173.99 o
   2  -6   1     2040.34     2071.84     50.69 o
   3  -6   1      137.05      120.86     11.62 o
   4  -6   1      830.58     1023.54     82.21 o
   5  -6   1       47.68       40.50      4.44 o
   6  -6   1      170.66      186.90     20.66 o
   7  -6   1        7.00        8.50      3.12 o
   8  -6   1       79.31       78.38      3.27 o
   9  -6   1      119.10      111.27     11.96 o
  10  -6   1       53.88       46.71      3.29 o
  11  -6   1      192.69      197.71      5.38 o
  12  -6   1        1.89        1.43      0.91 o
 -10  -5   1       57.70       61.37      4.10 o
  -9  -5   1        3.79        5.09      1.54 o
  -8  -5   1        4.66        5.41      1.79 o
  -7  -5   1        2.35        2.49      2.21 o
  -6  -5   1      330.49      311.70     10.46 o
  -5  -5   1     1072.58     1062.12     48.05 o
  -4  -5   1      521.99      535.62     19.66 o
  -3  -5   1      363.09      359.04     14.42 o
  -2  -5   1      155.29      185.33      9.12 o
  -1  -5   1     1153.56     1241.06     37.64 o
   0  -5   1     3782.95     3923.90    145.42 o
   1  -5   1      422.39      449.91     12.92 o
   2  -5   1      173.59      207.36      7.74 o
   3  -5   1     2064.92     2109.78    136.20 o
   4  -5   1      150.04      182.61     13.96 o
   5  -5   1     4863.84     5037.06    122.86 o
   6  -5   1      203.14      211.16     17.77 o
   7  -5   1      403.14      422.13     26.93 o
   8  -5   1        1.05        1.34      1.40 o
   9  -5   1      649.13      623.58     14.62 o
  10  -5   1      340.69      343.19      7.88 o
  11  -5   1       26.08       25.17      2.34 o
  12  -5   1       48.20       54.48      2.33 o
 -11  -4   1        0.32       -0.29      0.91 o
 -10  -4   1       36.40       10.47     20.12 o
  -9  -4   1      112.64      114.05      4.91 o
  -8  -4   1       53.61       51.36      4.38 o
  -7  -4   1      758.89      730.76     18.31 o
  -6  -4   1      651.60      648.50     33.90 o
  -5  -4   1       31.60       27.15      7.49 o
  -4  -4   1       61.46       53.10      5.73 o
  -3  -4   1     3212.50     3298.13     80.47 o
  -2  -4   1      519.90      479.30     17.65 o
  -1  -4   1       71.80       70.05      4.47 o
   0  -4   1      155.80      155.61      7.35 o
   1  -4   1     5438.78     5276.29    217.80 o
   2  -4   1      736.34      662.59     14.24 o
   3  -4   1        3.91        3.93      2.11 o
   4  -4   1     2245.93     2124.11     59.54 o
   5  -4   1      161.95      195.89     14.99 o
   6  -4   1      997.37     1122.97     43.24 o
   7  -4   1       58.20       55.27      9.41 o
   8  -4   1       10.24        9.57      1.64 o
   9  -4   1      326.05      309.10      9.35 o
  10  -4   1       59.26       58.80      3.10 o
  11  -4   1       36.08       44.00      2.57 o
  12  -4   1        3.98        4.52      0.95 o
 -11  -3   1        3.32        4.14      1.66 o
 -10  -3   1        6.00        5.97      1.57 o
  -9  -3   1        5.56        7.11      1.85 o
  -8  -3   1       78.34       78.34      4.75 o
  -7  -3   1        3.12        2.54      1.23 o
  -6  -3   1        6.92        6.49      3.55 o
  -5  -3   1      115.29      139.08     13.44 o
  -4  -3   1      200.30      183.56      9.76 o
  -3  -3   1      494.78      535.84     15.65 o
  -2  -3   1       47.77       36.48      2.81 o
  -1  -3   1     6020.19     6190.94    159.73 o
   0  -3   1       12.44       11.16      1.49 o
   1  -3   1     2895.81     2804.39     44.57 o
   2  -3   1     2993.07     3009.33     69.09 o
   3  -3   1      270.07      294.63     14.57 o
   4  -3   1      450.15      442.29     20.50 o
   5  -3   1      130.41      113.28     11.04 o
   6  -3   1      535.05      550.00     27.82 o
   7  -3   1     1391.13     1531.55     55.01 o
   8  -3   1      237.86      260.40      7.53 o
   9  -3   1       78.05       69.71      4.21 o
  10  -3   1      193.04      185.74      5.46 o
  11  -3   1        8.45       11.21      1.56 o
  12  -3   1       15.47       14.76      1.42 o
 -12  -2   1       12.01       10.24      1.41 o
 -11  -2   1       35.47       39.07      3.58 o
 -10  -2   1       24.73       31.47      4.01 o
  -9  -2   1       85.73       85.96      3.65 o
  -8  -2   1        1.03        0.05      1.20 o
  -7  -2   1       36.19       35.54      8.08 o
  -6  -2   1      934.10     1053.17     43.11 o
  -5  -2   1      651.44      757.59     32.31 o
  -4  -2   1      277.94      273.11     17.34 o
  -3  -2   1     1502.77     1488.94     29.35 o
  -2  -2   1    44325.88    43575.70    842.57 o
  -1  -2   1      910.52      930.30     14.79 o
   0  -2   1      728.90      598.25     16.49 o
   1  -2   1     1848.65     1945.19     41.95 o
   2  -2   1     2702.68     2468.67     56.38 o
   3  -2   1       36.58       43.17      5.39 o
   4  -2   1     1357.12     1245.97     38.23 o
   5  -2   1       23.06       27.75      5.55 o
   6  -2   1       20.56       19.88      5.68 o
   7  -2   1      834.90      847.16     38.12 o
   8  -2   1      334.61      322.35      8.13 o
   9  -2   1        1.17        2.09      1.35 o
  10  -2   1       78.77       77.87      3.44 o
  11  -2   1       43.67       46.41      2.75 o
  12  -2   1       13.56       13.64      2.01 o
 -12  -1   1       10.46        8.41      2.26 o
 -11  -1   1       21.38        8.23     10.11 o
 -10  -1   1       41.18       36.52      2.97 o
  -9  -1   1      162.54      162.55      5.65 o
  -8  -1   1      200.86      200.03      5.32 o
  -7  -1   1      191.60      171.96     16.79 o
  -6  -1   1      188.31      163.60     15.13 o
  -5  -1   1      927.54      977.08     36.81 o
  -4  -1   1       15.76       14.96      3.91 o
  -2  -1   1       45.35       41.62      2.80 o
  -1  -1   1     6209.90     6392.98     89.23 o
   0  -1   1      701.63      766.82     10.16 o
   1  -1   1     9280.03     8100.82    158.97 o
   2  -1   1     2631.61     2485.68     55.52 o
   3  -1   1      561.90      642.20     21.90 o
   4  -1   1      127.08      103.02      9.02 o
   5  -1   1       45.65       41.45      6.59 o
   6  -1   1      443.06      492.31     26.02 o
   7  -1   1       54.88       39.83      8.24 o
   8  -1   1      106.61      104.39      3.72 o
   9  -1   1       13.72       12.43      1.60 o
  10  -1   1       35.00       30.61      2.16 o
  11  -1   1        4.79        2.69      2.56 o
  12  -1   1        0.24        0.35      1.09 o
 -12   0   1       52.85       55.12      7.29 o
 -11   0   1       15.77       15.67      1.98 o
 -10   0   1       16.26       16.37      2.41 o
  -9   0   1       47.72       44.93      2.66 o
  -8   0   1       52.98       56.71      2.70 o
  -7   0   1      107.31       88.02     11.94 o
  -6   0   1      553.33      494.47     26.88 o
  -5   0   1       38.23       35.25      6.31 o
  -4   0   1       49.55       56.03      6.91 o
  -3   0   1     2243.84     2188.45     53.97 o
  -2   0   1      606.32      540.59     21.92 o
  -1   0   1        5.41        7.15      0.83 o
   0   0   1      204.15      256.74      3.89 o
   1   0   1     7101.30     6887.88    175.94 o
   2   0   1     8722.89     8631.16    194.24 o
   3   0   1       83.90      110.03      8.14 o
   4   0   1     3434.85     3522.97     84.06 o
   5   0   1     2231.54     2388.43     66.20 o
   6   0   1      596.90      607.43     29.48 o
   7   0   1      126.51      133.74     14.20 o
   8   0   1       19.77       17.47      1.55 o
   9   0   1       58.87       54.78      4.41 o
  10   0   1        2.40        2.21      1.66 o
  11   0   1       77.47       72.58      3.72 o
  12   0   1        0.60        1.25      0.97 o
 -12   1   1       25.19       24.90      5.26 o
 -11   1   1       90.87       94.56      3.39 o
 -10   1   1      206.69      194.13      7.02 o
  -9   1   1        4.97        3.42      1.15 o
  -8   1   1      213.46      206.42      6.25 o
  -7   1   1        2.35       10.55      4.62 o
  -6   1   1     2624.26     2621.18     75.40 o
  -5   1   1      942.00      867.70     33.33 o
  -4   1   1      436.23      380.06     18.35 o
  -3   1   1       24.14       20.80      3.79 o
  -2   1   1     1745.77     1510.45     36.92 o
  -1   1   1    23359.10    21448.67    413.32 o
   0   1   1      545.89      549.68      6.58 o
   1   1   1     1889.22     1932.19     34.38 o
   2   1   1     6786.80     6706.79     96.78 o
   3   1   1      405.46      400.95     11.91 o
   4   1   1      538.28      560.42     23.44 o
   5   1   1      183.62      254.71     16.90 o
   6   1   1       58.92       40.52      7.46 o
   7   1   1      139.46      135.38     11.45 o
   8   1   1       37.99       39.51      3.10 o
   9   1   1      298.57      304.85      8.91 o
  10   1   1       16.44       18.85      3.68 o
  11   1   1       43.08       39.35      2.59 o
 -13   2   1       30.19       27.26      2.04 o
 -12   2   1       38.89       24.44      5.68 o
 -11   2   1       44.82       47.90      2.57 o
 -10   2   1      119.97      129.23      5.70 o
  -9   2   1      227.72      228.01      6.01 o
  -8   2   1      165.62      162.44     16.87 o
  -7   2   1      852.08      856.71     38.88 o
  -6   2   1      495.39      465.57     25.44 o
  -5   2   1       70.49       62.20      8.09 o
  -4   2   1      258.78      230.60     14.03 o
  -3   2   1     2407.79     2187.90     54.57 o
  -2   2   1     7558.52     6523.56    134.75 o
  -1   2   1     1877.07     1916.54     32.93 o
   0   2   1       28.85       36.81      1.27 o
   1   2   1      942.03      953.54     43.19 o
   2   2   1      229.50      203.91      8.43 o
   3   2   1     5100.80     5306.11     83.73 o
   4   2   1       16.92       19.39      3.58 o
   5   2   1     1754.05     1775.61     55.38 o
   6   2   1      126.97      125.93     13.46 o
   7   2   1      103.25      107.68      6.56 o
   8   2   1       28.72       33.17      2.93 o
   9   2   1      152.00      158.94      6.13 o
  10   2   1       23.29       23.70      2.33 o
  11   2   1       14.65       15.22      7.75 o
 -13   3   1        4.41        4.41      1.10 o
 -12   3   1       23.97       24.98      1.96 o
 -11   3   1       25.24       26.47      2.09 o
 -10   3   1       31.98       33.19      3.01 o
  -9   3   1       78.91       88.06      3.66 o
  -8   3   1      149.56      134.93     15.74 o
  -7   3   1      112.81       89.04     12.19 o
  -6   3   1      573.56      534.23     27.72 o
  -5   3   1     1004.78      902.47     34.66 o
  -4   3   1      505.37      456.65     21.14 o
  -3   3   1      698.87      644.02     23.77 o
  -2   3   1     4158.56     3819.82     85.48 o
  -1   3   1      303.47      298.26     12.79 o
   0   3   1      103.49       91.61      2.28 o
   1   3   1      280.59      321.76     16.09 o
   2   3   1     1584.52     1505.67     29.95 o
   3   3   1       18.75       11.87      2.73 o
   4   3   1       18.99       16.13      4.67 o
   5   3   1      625.59      671.97     30.82 o
   6   3   1      549.49      504.98     28.23 o
   7   3   1       47.70       46.44      4.42 o
   8   3   1      119.92      122.63      5.37 o
   9   3   1      234.64      283.77      8.33 o
  10   3   1        8.68        9.16      1.59 o
  11   3   1        2.01        1.04      0.94 o
 -13   4   1        1.59        1.68      0.62 o
 -12   4   1        2.13        0.83      0.81 o
 -11   4   1       58.05       70.01      8.86 o
 -10   4   1      237.11      238.58      8.09 o
  -9   4   1      240.97      236.25      7.39 o
  -8   4   1        3.99        2.16      3.15 o
  -7   4   1      165.86      169.42     16.74 o
  -6   4   1     3694.98     3672.66     98.14 o
  -5   4   1     1367.09     1333.40     45.81 o
  -4   4   1     1652.00     1624.95     49.22 o
  -3   4   1     3188.74     3033.95     75.00 o
  -2   4   1      775.18      740.81     26.22 o
  -1   4   1      132.60      140.07      6.70 o
   0   4   1     1219.97     1162.49     14.05 o
   1   4   1     1881.00     1962.71     37.29 o
   2   4   1      279.55      256.01     10.73 o
   3   4   1      622.90      641.34     22.09 o
   4   4   1       55.30       42.23      5.55 o
   5   4   1      192.58      204.12     16.87 o
   6   4   1       22.24       26.06      2.95 o
   7   4   1      101.63      109.28      6.78 o
   8   4   1       10.30       14.93      2.78 o
   9   4   1      106.85      109.69      4.76 o
  10   4   1        9.27        5.97      1.85 o
 -13   5   1       11.24       12.28      1.50 o
 -12   5   1       20.80       16.65      6.81 o
 -11   5   1       70.50       68.80      3.53 o
 -10   5   1        0.23        1.81      1.86 o
  -9   5   1      144.19      140.76      7.44 o
  -8   5   1      532.85      558.04     23.39 o
  -7   5   1       38.14       30.10      8.37 o
  -6   5   1      475.78      547.23     29.49 o
  -5   5   1      435.87      451.89     24.96 o
  -4   5   1       60.44       41.32      7.02 o
  -3   5   1      752.70      764.82     30.26 o
  -2   5   1      294.21      228.12     14.43 o
  -1   5   1     4371.82     4594.98     97.55 o
   0   5   1      539.43      537.91     15.59 o
   1   5   1     6759.35     7374.11    153.49 o
   2   5   1      600.19      625.33     26.62 o
   3   5   1      618.08      584.84     29.98 o
   4   5   1       31.22       21.66      4.59 o
   5   5   1       47.90       49.21      2.85 o
   6   5   1       12.15       11.59      2.71 o
   7   5   1       24.61       26.84      3.83 o
   8   5   1        6.76        7.41      1.82 o
   9   5   1        7.28        8.86      1.61 o
  10   5   1       30.30        9.40     12.15 o
 -13   6   1        4.59        4.95      1.21 o
 -12   6   1        8.08        7.94      1.43 o
 -11   6   1        2.53        2.44      1.47 o
 -10   6   1        3.80        5.06      1.32 o
  -9   6   1       61.60       64.10      9.19 o
  -8   6   1      239.31      224.84     10.80 o
  -7   6   1      403.21      357.54     25.53 o
  -6   6   1       44.04       32.02      7.85 o
  -5   6   1       63.75       55.41      9.08 o
  -4   6   1      577.10      465.46     25.55 o
  -3   6   1     4058.02     4015.15    100.85 o
  -2   6   1      681.27      834.05     23.17 o
  -1   6   1      363.66      411.97     14.39 o
   0   6   1      111.40       94.29      6.71 o
   1   6   1      876.98     1047.08     27.00 o
   2   6   1      810.77      866.65     25.34 o
   3   6   1        7.43        9.71      3.50 o
   4   6   1      912.65      897.07     29.37 o
   5   6   1      237.40      230.20      5.66 o
   6   6   1       27.85       23.85      3.65 o
   7   6   1        5.09        3.70      2.41 o
   8   6   1      166.51      182.42      6.20 o
   9   6   1        7.02        6.88      1.27 o
 -13   7   1        0.88        1.25      0.89 o
 -12   7   1        1.45        1.98      1.19 o
 -11   7   1       42.27       44.79      3.23 o
 -10   7   1       28.69       31.53      2.16 o
  -9   7   1        5.56        5.60      1.71 o
  -8   7   1       19.01       17.98      2.09 o
  -7   7   1        9.19       10.48      5.65 o
  -6   7   1       47.18       52.52      9.70 o
  -5   7   1     2109.26     1864.64     63.66 o
  -4   7   1      900.90      780.36     35.95 o
  -3   7   1       97.64       70.02      6.85 o
  -2   7   1      230.76      230.35     11.45 o
  -1   7   1     1140.18     1143.19     46.72 o
   0   7   1      272.63      297.43     13.54 o
   1   7   1       90.29       57.74      6.23 o
   2   7   1      667.00      674.16     23.29 o
   3   7   1      562.29      606.51     23.24 o
   4   7   1       50.14       53.53      3.18 o
   5   7   1       38.41       31.30      2.75 o
   6   7   1      684.07      717.70     21.32 o
   7   7   1        0.64        2.99      1.74 o
   8   7   1        2.29        1.98      1.23 o
   9   7   1       39.22       28.19      2.10 o
 -13   8   1       20.13       19.85      1.63 o
 -12   8   1        2.00        1.58      0.91 o
 -11   8   1      212.30      224.18      5.28 o
 -10   8   1      238.81      272.24      8.03 o
  -9   8   1      201.99      218.69      6.56 o
  -8   8   1       99.97      100.24      4.22 o
  -7   8   1      658.94      680.40     15.09 o
  -6   8   1      211.74      206.77     19.70 o
  -5   8   1       15.22       14.06      5.87 o
  -4   8   1      285.02      281.70     15.32 o
  -3   8   1      764.66      776.28     24.46 o
  -2   8   1      132.10      119.97      8.81 o
  -1   8   1       84.41       90.38      8.16 o
   0   8   1       15.72        9.24      3.01 o
   1   8   1       85.55       79.03      7.80 o
   2   8   1      719.47      726.63     17.55 o
   3   8   1     1367.19     1327.16     41.07 o
   4   8   1      381.36      368.80      9.78 o
   5   8   1        8.39        8.04      1.83 o
   6   8   1       18.87       19.23      3.36 o
   7   8   1      111.90      127.09      4.89 o
   8   8   1       27.80       33.52      2.70 o
 -12   9   1       14.02       -0.40      0.59 o
 -11   9   1        0.58        1.08      0.96 o
 -10   9   1      216.91      220.43      7.06 o
  -9   9   1       18.26       18.06      3.65 o
  -8   9   1       84.87       80.30      6.77 o
  -7   9   1       92.46       88.69      4.46 o
  -6   9   1      990.76     1028.36     18.30 o
  -5   9   1     1151.49     1153.05     70.48 o
  -4   9   1      188.90      194.57     12.30 o
  -3   9   1        2.74        0.57      1.96 o
  -2   9   1     1033.45     1027.91     30.14 o
  -1   9   1       40.53       37.28      5.53 o
   0   9   1        5.16        8.28      4.54 o
   1   9   1        6.33        7.33      1.94 o
   2   9   1      421.69      380.61     11.99 o
   3   9   1      173.65      165.19      6.18 o
   4   9   1       97.44       91.73      4.55 o
   5   9   1       29.65       33.30      2.79 o
   6   9   1       21.95       24.13      3.30 o
   7   9   1        9.34       15.11      1.62 o
 -12  10   1       11.74       -0.28      0.59 o
 -11  10   1       29.65       30.46      1.74 o
 -10  10   1       22.66       23.53      1.85 o
  -9  10   1       69.45       60.87      5.83 o
  -8  10   1        3.83        2.25      1.69 o
  -7  10   1        7.89        5.83      2.05 o
  -6  10   1      723.10      691.44     12.11 o
  -5  10   1      373.95      368.86      7.72 o
  -4  10   1      104.43      113.81      4.00 o
  -3  10   1      130.66      134.34      4.32 o
  -2  10   1       51.65       51.43      2.68 o
  -1  10   1      222.06      203.03      6.49 o
   0  10   1       13.97       12.27      1.52 o
   1  10   1        9.00        7.44      2.47 o
   2  10   1      195.16      175.52      8.87 o
   3  10   1       34.12       33.43      3.21 o
   4  10   1      123.80      122.17      5.11 o
   5  10   1       11.79       12.12      2.79 o
   6  10   1        1.37        2.31      1.16 o
 -11  11   1       33.13       32.11      3.32 o
 -10  11   1       67.07       55.75      4.37 o
  -9  11   1        5.14        6.57      1.90 o
  -8  11   1       87.47       79.80      5.87 o
  -7  11   1      139.62      135.04      4.85 o
  -6  11   1       34.36       29.62      2.54 o
  -5  11   1      103.53      109.21      4.51 o
  -4  11   1      722.78      714.61     12.26 o
  -3  11   1       65.44       62.26      3.16 o
  -2  11   1      112.03      109.55      3.55 o
  -1  11   1       11.25        7.43      1.49 o
   0  11   1       12.93       15.93      3.00 o
   1  11   1        8.07        8.61      2.56 o
   2  11   1      607.04      551.98     12.76 o
   3  11   1       55.57       53.59      3.38 o
   4  11   1        5.73        5.47      1.56 o
   5  11   1       40.54       42.42      3.55 o
   6  11   1        5.49        4.95      1.13 o
 -11  12   1       25.55       19.01      7.39 o
 -10  12   1        8.48        7.29      1.42 o
  -9  12   1       37.91       39.32      2.79 o
  -8  12   1       55.51       52.74      2.86 o
  -7  12   1      119.92      118.77      4.45 o
  -6  12   1       49.68       44.47      2.94 o
  -5  12   1      207.23      198.18      6.05 o
  -4  12   1      940.79      948.71     16.00 o
  -3  12   1      279.81      255.94      6.18 o
  -2  12   1       34.63       26.80      2.29 o
  -1  12   1       69.98       71.43      5.46 o
   0  12   1      575.64      521.64     16.95 o
   1  12   1       42.60       34.79      4.09 o
   2  12   1       55.72       58.51      3.53 o
   3  12   1       23.00       23.17      2.18 o
   4  12   1       61.52       66.71      4.30 o
   5  12   1       44.09       56.14      3.03 o
 -11  13   1        0.24       -0.02      0.66 o
 -10  13   1        4.65        4.12      1.04 o
  -9  13   1       27.38       29.53      2.81 o
  -8  13   1       49.66       55.32      2.65 o
  -7  13   1        0.62        1.07      1.02 o
  -6  13   1      238.45      263.98      5.59 o
  -5  13   1      313.35      345.36      8.01 o
  -4  13   1      101.50      101.22      3.48 o
  -3  13   1      153.49      153.40      4.93 o
  -2  13   1      318.38      291.82     16.76 o
  -1  13   1      109.76      105.00      6.27 o
   0  13   1       10.81       10.58      2.56 o
   1  13   1       75.46       72.07      3.64 o
   2  13   1       24.63       32.65      2.37 o
   3  13   1       60.65       62.15      2.70 o
   4  13   1       49.53       51.48      2.72 o
 -10  14   1       73.42       55.03     20.50 o
  -9  14   1       11.56        9.78      1.18 o
  -8  14   1       37.45       37.57      2.25 o
  -7  14   1      236.07      266.82      7.45 o
  -6  14   1       15.64       19.84      1.50 o
  -5  14   1       55.17       57.95      2.79 o
  -4  14   1       38.27       41.54      2.48 o
  -3  14   1      121.31      116.28      4.79 o
  -2  14   1        2.13        3.68      1.43 o
  -1  14   1       39.74       42.12      2.60 o
   0  14   1        7.19        8.69      1.50 o
   1  14   1       43.61       48.49      2.53 o
   2  14   1        0.56        2.86      0.85 o
  -8  15   1       31.76       30.53      1.89 o
  -7  15   1        0.33        0.63      1.02 o
  -6  15   1       62.99       70.14      4.63 o
  -5  15   1       15.61       17.61      1.95 o
  -4  15   1        2.33        2.59      1.04 o
  -3  15   1       13.67       11.64      1.45 o
  -2  15   1        8.49        8.49      1.21 o
  -1  15   1       59.82       65.43      4.40 o
   0  15   1        1.38        1.58      0.72 o
  -6  16   1        2.77        2.96      1.15 o
  -5  16   1       13.63       11.87      1.79 o
  -4  16   1        4.79        2.79      1.07 o
  -3  16   1        4.31        3.74      1.04 o
  -2  16   1        9.34       11.36      1.40 o
   0 -16   2        2.87        2.94      0.69 o
   1 -16   2        6.18        4.76      0.97 o
   2 -16   2       60.31       13.08     29.68 o
   3 -16   2       30.68       27.64      3.06 o
   4 -16   2        0.47        0.99      1.63 o
   5 -16   2       19.92       19.80      1.77 o
   6 -16   2       27.98       24.31      1.79 o
   7 -16   2        2.05        0.75      0.91 o
  -2 -15   2       10.55       11.37      1.44 o
  -1 -15   2       22.54        7.57     12.46 o
   0 -15   2       13.01        0.52      0.32 o
   1 -15   2       35.88        7.41     19.45 o
   2 -15   2        8.43        5.66      2.30 o
   3 -15   2      118.66      135.98      4.15 o
   4 -15   2      271.77      295.99     11.40 o
   5 -15   2        1.79        2.60      1.23 o
   6 -15   2       15.99       20.32      1.74 o
   7 -15   2      147.08      176.06      4.38 o
   9 -15   2        0.50        0.17      0.85 o
  -3 -14   2        0.43        1.08      0.63 o
  -2 -14   2        5.39        5.89      1.14 o
  -1 -14   2      321.19      355.41     11.21 o
   0 -14   2       45.27       46.95      2.88 o
   1 -14   2       20.54       18.96      1.74 o
   2 -14   2       53.97       50.89      2.52 o
   3 -14   2        3.70        4.50      1.48 o
   4 -14   2      203.06      200.20      5.96 o
   5 -14   2       70.02       78.10      4.09 o
   6 -14   2      263.36      270.25      5.81 o
   7 -14   2        5.50        6.78      1.14 o
   8 -14   2       74.28       83.14      3.27 o
   9 -14   2       35.92       42.17      2.16 o
  10 -14   2       28.78       27.62      2.21 o
  -5 -13   2        0.11        0.28      0.63 o
  -4 -13   2        4.04        2.59      2.04 o
  -3 -13   2        6.79        7.13      1.35 o
  -2 -13   2        5.97        6.21      1.56 o
  -1 -13   2      274.58      259.00     10.08 o
   0 -13   2     1253.12     1254.60     18.96 o
   1 -13   2       80.77       84.00      3.14 o
   2 -13   2      721.36      689.59     15.64 o
   3 -13   2      208.50      227.94      6.62 o
   4 -13   2      279.74      251.65      7.10 o
   5 -13   2       69.88       82.74      3.16 o
   6 -13   2        7.15       11.47      1.49 o
   7 -13   2      113.57      131.67      3.86 o
   8 -13   2       40.45       41.44      2.39 o
   9 -13   2       59.93       62.01      3.23 o
  10 -13   2        4.78        5.59      1.75 o
  -6 -12   2        1.42        1.35      0.87 o
  -5 -12   2       42.23       40.03      7.10 o
  -4 -12   2        1.07        0.59      1.07 o
  -3 -12   2       27.29       29.47      2.48 o
  -2 -12   2      148.77      138.67      5.48 o
  -1 -12   2      135.51      120.77      4.37 o
   0 -12   2       14.20       13.86      2.03 o
   1 -12   2       11.32        9.04      1.49 o
   2 -12   2       15.49       16.19      1.83 o
   3 -12   2       54.75       47.73      3.70 o
   4 -12   2      187.40      168.53      4.67 o
   5 -12   2       23.30       21.97      1.89 o
   6 -12   2      204.18      189.38      5.07 o
   7 -12   2       49.27       55.22      2.90 o
   8 -12   2        3.66        5.26      1.53 o
   9 -12   2       27.10       31.78      2.14 o
  10 -12   2        0.97        0.21      1.09 o
  11 -12   2       13.34       15.39      2.06 o
  -7 -11   2        7.63       10.30      1.40 o
  -6 -11   2        5.60        4.54      1.60 o
  -5 -11   2      150.96      158.63      8.16 o
  -4 -11   2      142.47      143.45      4.45 o
  -3 -11   2      489.35      454.10     13.46 o
  -2 -11   2      610.09      576.91     30.67 o
  -1 -11   2       31.42       29.10      2.61 o
   0 -11   2       12.94       10.75      1.54 o
   1 -11   2      789.34      730.58     12.45 o
   2 -11   2      288.19      267.80      6.26 o
   3 -11   2       32.48       27.55      2.74 o
   4 -11   2       10.99        8.24      1.42 o
   5 -11   2       83.17       79.48      3.26 o
   6 -11   2       15.95       14.83      1.73 o
   7 -11   2      369.91      353.57     12.77 o
   8 -11   2       66.14       73.67      4.89 o
   9 -11   2       59.11       62.22      3.09 o
  10 -11   2      158.07      166.08      4.94 o
  11 -11   2        3.73        2.74      1.78 o
  -8 -10   2       17.48       14.73      1.54 o
  -7 -10   2        0.75        0.40      1.39 o
  -6 -10   2       99.75      109.84      6.14 o
  -5 -10   2      115.61      114.16      5.92 o
  -4 -10   2       10.09       11.07      1.60 o
  -3 -10   2      165.63      169.58      6.27 o
  -2 -10   2      240.72      224.59      7.20 o
  -1 -10   2      135.94      136.61      4.17 o
   0 -10   2        0.08        1.59      1.09 o
   1 -10   2      268.21      276.58     24.08 o
   2 -10   2      138.34      124.00     15.55 o
   3 -10   2       74.78       60.90     11.07 o
   4 -10   2     1056.70     1029.25     49.89 o
   5 -10   2      958.98      891.21     46.60 o
   6 -10   2       10.95        7.46      1.47 o
   7 -10   2       48.94       38.27      3.26 o
   8 -10   2      175.94      162.42     12.96 o
   9 -10   2      116.15      112.55      3.87 o
  10 -10   2        5.52        6.63      1.25 o
  11 -10   2       20.65       18.63      4.47 o
  12 -10   2        6.49        4.06      1.20 o
  -8  -9   2       10.40        8.55      1.14 o
  -7  -9   2        3.18        3.05      2.07 o
  -6  -9   2        8.73       10.29      2.73 o
  -5  -9   2      340.03      336.65      7.76 o
  -4  -9   2     1087.47     1061.87     16.50 o
  -3  -9   2       32.96       32.20      2.79 o
  -2  -9   2        9.12       17.63      1.84 o
  -1  -9   2      193.29      211.76     19.02 o
   0  -9   2      403.30      431.61     17.22 o
   1  -9   2      590.56      598.31     22.45 o
   2  -9   2        2.75        5.49      2.22 o
   3  -9   2      174.28      139.23      9.26 o
   4  -9   2      812.06      720.10     73.70 o
   5  -9   2      128.42      104.07     10.03 o
   6  -9   2      494.32      469.65     29.78 o
   7  -9   2      435.41      441.79     10.51 o
   8  -9   2       61.18       55.70      2.89 o
   9  -9   2       12.44       13.41      1.68 o
  10  -9   2       21.00       24.86      1.91 o
  11  -9   2       19.87       22.72      2.09 o
  12  -9   2        6.17        5.50      1.66 o
  -9  -8   2       47.71       55.57      3.40 o
  -8  -8   2        7.82        8.97      2.28 o
  -7  -8   2        0.27       -0.24      1.39 o
  -6  -8   2       14.53       15.96      3.07 o
  -5  -8   2       30.30       26.15      2.90 o
  -4  -8   2      234.69      241.90      6.66 o
  -3  -8   2      719.13      746.29     27.32 o
  -2  -8   2       90.37       81.69      7.54 o
  -1  -8   2      108.12       94.52      8.53 o
   0  -8   2        5.33        1.47      1.98 o
   1  -8   2      883.87      868.35     23.72 o
   2  -8   2      397.90      347.82     13.87 o
   3  -8   2     1162.61     1221.03     94.19 o
   4  -8   2        6.74        0.98      2.71 o
   5  -8   2      451.00      442.23     27.69 o
   6  -8   2      128.92      114.09     14.66 o
   7  -8   2       55.88       55.67      2.84 o
   8  -8   2        4.85        3.39      1.17 o
   9  -8   2       10.80       13.50      1.54 o
  10  -8   2        2.48        2.07      1.04 o
  11  -8   2        0.77        0.36      1.29 o
  12  -8   2       10.02        8.71      1.23 o
  -9  -7   2        5.88        7.62      2.08 o
  -8  -7   2      120.42      131.14      7.23 o
  -7  -7   2        3.80        2.70      2.17 o
  -6  -7   2        2.11        1.19      1.89 o
  -5  -7   2     1202.20     1147.64     19.83 o
  -4  -7   2       56.29       63.82      7.19 o
  -3  -7   2      690.23      824.92     25.59 o
  -2  -7   2      241.46      234.52     11.85 o
  -1  -7   2      621.38      631.78     19.42 o
   0  -7   2       49.37       37.64      4.15 o
   1  -7   2     5150.67     5820.33    111.70 o
   2  -7   2     1159.22     1163.98     27.10 o
   3  -7   2     1240.61     1154.28     43.19 o
   4  -7   2      185.32      157.21     14.85 o
   5  -7   2       75.32      102.93     12.82 o
   6  -7   2       21.44       10.89      4.89 o
   7  -7   2      347.82      343.96     15.10 o
   8  -7   2       69.05       66.25      3.74 o
   9  -7   2        8.09        9.12      1.46 o
  10  -7   2       17.41       20.00      1.60 o
  11  -7   2      290.78      326.57     10.48 o
  12  -7   2        3.52        2.14      1.00 o
 -10  -6   2       10.65       11.70      1.93 o
  -9  -6   2       44.48       43.87      4.17 o
  -8  -6   2       20.47       20.31      3.39 o
  -7  -6   2      199.44      197.42      9.39 o
  -6  -6   2       79.87       70.83      4.80 o
  -5  -6   2      349.80      357.02     11.14 o
  -4  -6   2      345.09      353.19     16.20 o
  -3  -6   2      357.95      360.80     15.04 o
  -2  -6   2     1400.79     1458.99     32.58 o
  -1  -6   2       14.52       10.32      2.38 o
   0  -6   2      688.19      741.46     18.97 o
   1  -6   2      544.08      451.50     13.68 o
   2  -6   2     1538.96     1436.36     32.53 o
   3  -6   2        5.07        3.43      1.85 o
   4  -6   2     1240.74     1408.42     73.98 o
   5  -6   2      270.70      237.55     13.94 o
   6  -6   2      132.63      132.86     11.79 o
   7  -6   2      102.40       97.54      8.36 o
   8  -6   2       24.11       19.50      1.83 o
   9  -6   2      105.21      113.68      3.52 o
  10  -6   2      300.38      314.95     19.19 o
  11  -6   2       63.67       71.55      3.51 o
  12  -6   2       89.73       98.58      3.02 o
 -11  -5   2       18.46       16.23      1.64 o
 -10  -5   2        2.85        2.35      1.70 o
  -9  -5   2        9.00        7.55      2.54 o
  -8  -5   2       97.44       92.88      5.06 o
  -7  -5   2       23.96       21.60      3.36 o
  -6  -5   2       11.77        9.59      1.66 o
  -5  -5   2      661.05      715.32     37.39 o
  -4  -5   2     1048.53     1129.58     40.15 o
  -3  -5   2      354.62      366.51     14.09 o
  -2  -5   2      729.25      792.39     45.15 o
  -1  -5   2     2053.81     2095.35     42.30 o
   0  -5   2     1971.12     1970.85     39.32 o
   1  -5   2       83.80       77.93      3.39 o
   2  -5   2     9259.94     9343.67    135.71 o
   3  -5   2      152.54      187.28      8.98 o
   4  -5   2      508.69      507.80     27.43 o
   5  -5   2      102.78      124.63      7.95 o
   6  -5   2       53.97       71.61      6.60 o
   7  -5   2        9.55       12.22      6.13 o
   8  -5   2        2.18        2.82      1.33 o
   9  -5   2      347.17      324.92      7.66 o
  10  -5   2      338.60      361.28      8.07 o
  11  -5   2       57.30       65.39      3.41 o
  12  -5   2       19.01       17.81      1.33 o
 -11  -4   2        0.67        0.84      1.12 o
 -10  -4   2       30.32       30.13      3.47 o
  -9  -4   2        7.68        9.22      2.72 o
  -8  -4   2      470.05      467.11     11.63 o
  -7  -4   2        4.93        6.10      1.35 o
  -6  -4   2      293.75      277.22     21.74 o
  -5  -4   2      866.85      917.24     41.29 o
  -4  -4   2       25.39       28.41      6.75 o
  -3  -4   2     2225.03     2433.60     45.29 o
  -2  -4   2     1677.49     1625.61     50.56 o
  -1  -4   2     1097.72     1131.86     22.44 o
   0  -4   2      245.77      279.80     12.27 o
   1  -4   2     1127.56     1036.51     17.00 o
   2  -4   2       76.23       92.69      4.72 o
   3  -4   2       18.27       19.19      2.58 o
   4  -4   2     4516.88     4502.01    106.23 o
   5  -4   2     3620.23     4006.81     99.88 o
   6  -4   2      379.88      394.84     23.70 o
   7  -4   2       38.80       47.67      8.66 o
   8  -4   2       96.97       93.10      5.53 o
   9  -4   2      701.11      699.22     12.50 o
  10  -4   2       60.20       64.15      3.34 o
  11  -4   2       74.01       79.51      3.42 o
  12  -4   2       18.80       18.12      1.80 o
 -11  -3   2        8.46        7.35      1.89 o
 -10  -3   2      145.84      143.08      7.50 o
  -9  -3   2       39.44       38.98      3.11 o
  -8  -3   2      637.34      615.91     14.08 o
  -7  -3   2       76.00       74.45      3.67 o
  -6  -3   2      157.99      132.34     14.41 o
  -5  -3   2    14211.35    15023.50    344.07 o
  -4  -3   2     1086.00     1056.73     39.43 o
  -3  -3   2      123.59      187.08      8.37 o
  -2  -3   2       12.94       10.66      1.18 o
  -1  -3   2      942.13      973.07     14.31 o
   0  -3   2      733.31      677.12     12.78 o
   1  -3   2     1860.89     1887.20     31.00 o
   2  -3   2    12981.52    12871.07    180.71 o
   3  -3   2     5298.95     5239.15    114.98 o
   4  -3   2      323.47      347.27     17.78 o
   5  -3   2       14.94       17.18      4.90 o
   6  -3   2      268.78      286.82     19.25 o
   7  -3   2      201.90      228.03     18.74 o
   8  -3   2       56.82       55.20      3.47 o
   9  -3   2       20.45       18.16      1.94 o
  10  -3   2       47.03       41.41      2.62 o
  11  -3   2       32.60       39.64      2.28 o
  12  -3   2        5.63        4.63      1.38 o
 -12  -2   2        0.90        1.46      0.88 o
 -11  -2   2        0.83        3.42      1.76 o
 -10  -2   2        1.32       19.73     17.18 o
  -9  -2   2       80.09       90.93      3.74 o
  -8  -2   2      128.07      121.75      4.93 o
  -7  -2   2      874.71      859.87     40.81 o
  -6  -2   2     5051.06     5304.04    132.24 o
  -5  -2   2      565.68      490.77     25.43 o
  -4  -2   2      742.33      843.59     32.52 o
  -3  -2   2       46.77       68.63      7.26 o
  -2  -2   2    19663.29    20390.09    382.76 o
  -1  -2   2       83.11       89.25      2.69 o
   0  -2   2      246.74      264.69      4.21 o
   1  -2   2     2379.39     2285.03     35.54 o
   2  -2   2    23801.82    21428.31    418.02 o
   3  -2   2       77.62       77.46      6.79 o
   4  -2   2      736.04      737.73     27.03 o
   5  -2   2      876.84      986.14     35.66 o
   6  -2   2       41.61       50.21      8.15 o
   7  -2   2      105.58       95.41     12.06 o
   8  -2   2        4.48        6.25      1.49 o
   9  -2   2        4.86        6.57      1.47 o
  10  -2   2        0.23        0.68      1.15 o
  11  -2   2        1.33        0.95      0.91 o
  12  -2   2       33.01       34.86      2.74 o
 -12  -1   2        3.60        2.36      1.25 o
 -11  -1   2       57.13       64.16      4.98 o
 -10  -1   2        2.51        2.66      1.46 o
  -9  -1   2       84.43       81.91      3.55 o
  -8  -1   2      121.32      116.52      5.47 o
  -7  -1   2      204.56      166.15     16.58 o
  -6  -1   2      457.96      463.39     26.18 o
  -5  -1   2       92.79      103.42     10.73 o
  -4  -1   2      375.32      424.39     14.47 o
  -3  -1   2    50647.48    48240.60    933.06 o
  -2  -1   2     5885.04     6086.76    125.72 o
  -1  -1   2      876.54      920.49     27.41 o
   0  -1   2     5892.27     5699.61     84.91 o
   1  -1   2     3240.20     3287.27     86.68 o
   2  -1   2    25025.14    21658.69    420.29 o
   3  -1   2     4531.16     4487.11     97.72 o
   4  -1   2       10.24       24.41      4.39 o
   5  -1   2     2250.67     2497.19     67.72 o
   6  -1   2        9.97        8.00      4.44 o
   7  -1   2      160.91      165.79     15.60 o
   8  -1   2      118.29      124.19      5.05 o
   9  -1   2       20.67       25.41      2.56 o
  10  -1   2       88.39       96.82      3.62 o
  11  -1   2       21.45       23.92      2.26 o
  12  -1   2        3.39        4.90      1.15 o
 -12   0   2       32.18       29.82      2.58 o
 -11   0   2       23.66       25.63      3.50 o
 -10   0   2        2.78        2.45      1.62 o
  -9   0   2       11.66       11.41      1.61 o
  -8   0   2       18.62       21.62      2.17 o
  -7   0   2      149.76      134.60     14.83 o
  -6   0   2     2548.20     2456.62     72.76 o
  -5   0   2      731.14      679.35     29.31 o
  -4   0   2      227.07      207.82     13.37 o
  -3   0   2      633.40      632.78     22.27 o
  -2   0   2     5384.95     5019.28     73.60 o
  -1   0   2       10.01       18.55      2.27 o
   0   0   2    13685.56    12887.49    176.72 o
   1   0   2     2372.58     2410.05     46.90 o
   2   0   2     1368.47     1377.92     24.05 o
   3   0   2      839.10      784.89     17.94 o
   4   0   2     1381.93     1468.24     42.98 o
   5   0   2     1232.55     1407.37     45.24 o
   6   0   2      112.20      149.76     13.82 o
   7   0   2      439.62      456.95     16.79 o
   8   0   2      350.08      357.60      7.63 o
   9   0   2        2.39        3.01      1.12 o
  10   0   2        2.21        1.71      1.61 o
  11   0   2       22.49       26.10      2.77 o
 -12   1   2        0.90        0.19      1.37 o
 -11   1   2        1.85        0.64      1.21 o
 -10   1   2       19.92       22.89      2.14 o
  -9   1   2        1.58        2.93      1.18 o
  -8   1   2      430.26      440.15     17.49 o
  -7   1   2     2528.86     2432.03     75.78 o
  -6   1   2       15.30       15.63      5.07 o
  -5   1   2      658.96      631.31     27.80 o
  -4   1   2       39.23       27.05      4.88 o
  -3   1   2       97.93       96.80      7.72 o
  -2   1   2     1106.80     1003.47     27.09 o
  -1   1   2      573.80      606.41     20.52 o
   0   1   2      460.32      433.37      5.94 o
   1   1   2      992.09     1082.43     19.06 o
   2   1   2     2195.80     2105.65     35.14 o
   3   1   2       21.21       23.87      2.87 o
   4   1   2     2796.12     2869.74     72.02 o
   5   1   2       21.20       22.25      5.10 o
   6   1   2      643.22      744.38     33.36 o
   7   1   2       15.97       17.07      1.87 o
   8   1   2        0.61        2.12      1.58 o
   9   1   2        1.77        3.37      1.63 o
  10   1   2      123.00      133.42      5.38 o
  11   1   2       15.52       15.96      1.63 o
 -13   2   2        1.13        1.15      0.86 o
 -12   2   2        1.43        1.23      0.98 o
 -11   2   2        4.29        4.97      1.60 o
 -10   2   2        2.89        3.34      1.38 o
  -9   2   2       51.95       50.17      2.76 o
  -8   2   2       39.49       34.59      8.58 o
  -7   2   2      427.75      375.37     24.70 o
  -6   2   2     1042.53      919.56     38.15 o
  -5   2   2      245.96      221.66     15.62 o
  -4   2   2      109.61      108.47      9.59 o
  -3   2   2      605.30      571.67     21.29 o
  -2   2   2     1574.36     1423.13     36.71 o
  -1   2   2     4485.03     4942.19     75.97 o
   0   2   2       81.18       80.94      2.36 o
   1   2   2      816.07      787.75     13.13 o
   2   2   2     1126.38     1192.20     27.58 o
   3   2   2      189.26      148.64      7.54 o
   4   2   2       86.90       78.13      6.17 o
   5   2   2      149.47      141.65     12.84 o
   6   2   2       66.87       66.74      9.50 o
   7   2   2      152.25      157.05      5.49 o
   8   2   2      106.08      123.83      5.42 o
   9   2   2       79.41       75.63      4.27 o
  10   2   2       11.19       13.58      1.93 o
  11   2   2       54.29       51.93      2.32 o
 -13   3   2        0.23        0.11      0.52 o
 -12   3   2        0.86        1.29      1.09 o
 -11   3   2        6.34        5.95      2.20 o
 -10   3   2       83.08       84.74      3.74 o
  -9   3   2       98.04      102.76      3.88 o
  -8   3   2      240.84      191.32     18.74 o
  -7   3   2     1278.03     1320.93     51.03 o
  -6   3   2      105.48       99.15     11.70 o
  -5   3   2       84.77       84.78      9.68 o
  -4   3   2      674.00      611.98     25.44 o
  -3   3   2     1459.35     1488.30     42.31 o
  -2   3   2      162.93      152.39      9.71 o
  -1   3   2     2384.14     2326.75     39.53 o
   0   3   2     2868.37     2899.24     32.51 o
   1   3   2       14.64       18.32      2.12 o
   2   3   2     1205.59     1262.61     27.17 o
   3   3   2     1359.21     1398.68     43.80 o
   4   3   2      261.63      248.51     11.87 o
   5   3   2        1.88        6.19      3.27 o
   6   3   2       32.80       38.99      2.51 o
   7   3   2      284.77      330.80      9.30 o
   8   3   2       17.83       25.07      3.82 o
   9   3   2        4.92        6.74      1.66 o
  10   3   2        4.57        6.73      1.41 o
 -13   4   2        8.71       10.31      1.05 o
 -12   4   2        2.69        2.71      1.12 o
 -11   4   2       93.51      107.26      5.48 o
 -10   4   2        5.57        5.72      2.40 o
  -9   4   2      269.07      297.05      9.81 o
  -8   4   2        1.37        6.02      4.69 o
  -7   4   2     1087.71     1043.75     44.91 o
  -6   4   2     1224.21     1188.12     45.99 o
  -5   4   2       23.25       25.42      5.81 o
  -4   4   2      668.98      713.60     29.25 o
  -3   4   2       42.91       73.22      7.83 o
  -2   4   2      197.84      190.64     11.96 o
  -1   4   2      274.54      299.54      6.94 o
   0   4   2       10.66       10.38      1.01 o
   1   4   2     4114.46     4008.63     55.40 o
   2   4   2     2705.85     2818.96     47.90 o
   3   4   2      168.80      173.32      7.60 o
   4   4   2       81.06       79.71      5.46 o
   5   4   2      364.96      352.06     20.77 o
   6   4   2       71.93       71.58      3.73 o
   7   4   2      425.64      431.79     15.05 o
   8   4   2      225.42      244.09      7.75 o
   9   4   2        2.02        2.75      2.35 o
  10   4   2        0.94        0.74      1.03 o
 -13   5   2        5.72        7.51      1.39 o
 -12   5   2      129.68      136.79      4.74 o
 -11   5   2      171.35      192.53      5.78 o
 -10   5   2        8.56       12.06      2.79 o
  -9   5   2       51.58       56.98      3.97 o
  -8   5   2       96.60       94.36      5.40 o
  -7   5   2      671.76      593.86     33.58 o
  -6   5   2      349.39      369.74     24.11 o
  -5   5   2      249.81      292.39     19.92 o
  -4   5   2     2414.41     2424.16     68.84 o
  -3   5   2     4276.81     4602.91    109.38 o
  -2   5   2     1944.26     2304.29     57.14 o
  -1   5   2     2088.32     2068.16     76.00 o
   0   5   2     1008.59     1078.91     26.73 o
   1   5   2     2475.07     2794.89     51.53 o
   2   5   2      897.55      944.09     25.66 o
   3   5   2      689.02      610.49     21.47 o
   4   5   2     1072.14     1074.17     43.83 o
   5   5   2       89.17       92.19      3.41 o
   6   5   2       89.25       94.52      6.42 o
   7   5   2      166.25      179.33      9.05 o
   8   5   2        1.56        2.95      1.56 o
   9   5   2       18.68       17.67      1.77 o
 -13   6   2      128.57      135.24      5.22 o
 -12   6   2      313.79      310.97     80.47 o
 -11   6   2      149.33      156.92      6.04 o
 -10   6   2        4.31        3.79      1.72 o
  -9   6   2        4.12        4.78      1.67 o
  -8   6   2       63.95       62.93      3.45 o
  -7   6   2       19.27       12.31      5.82 o
  -6   6   2      221.23      236.95     19.95 o
  -5   6   2       74.38       71.57     10.38 o
  -4   6   2      494.44      557.10     28.34 o
  -3   6   2     2665.32     2752.91     75.93 o
  -2   6   2     1407.27     1555.62     85.70 o
  -1   6   2     1398.65     1449.28     59.19 o
   0   6   2     2188.99     2270.11     45.03 o
   1   6   2      912.43      865.79     31.41 o
   2   6   2       33.38       35.06      4.99 o
   3   6   2        2.04        2.60      3.39 o
   4   6   2      279.36      292.77      6.15 o
   5   6   2      189.45      190.80      5.20 o
   6   6   2        3.90        2.36      2.03 o
   7   6   2        5.42        5.37      1.81 o
   8   6   2        6.31        6.27      1.55 o
   9   6   2       55.59       37.71      6.02 o
 -13   7   2       26.63       29.93      2.27 o
 -12   7   2        1.58        0.12      0.60 o
 -11   7   2       50.30       53.11      2.55 o
 -10   7   2      126.39      126.15      4.78 o
  -9   7   2      488.39      515.98     12.85 o
  -8   7   2       88.68       82.68      3.75 o
  -7   7   2       84.00       77.78     12.44 o
  -6   7   2       28.34       21.37      7.09 o
  -5   7   2     1286.90     1324.80     51.57 o
  -4   7   2     1374.90     1321.16     49.83 o
  -3   7   2      181.85      186.93     11.24 o
  -2   7   2      378.23      400.43     16.80 o
  -1   7   2       26.81       44.81      5.31 o
   0   7   2      271.61      335.57     14.85 o
   1   7   2       59.72       61.08      6.58 o
   2   7   2      232.09      230.31     18.42 o
   3   7   2       20.93       22.44      2.16 o
   4   7   2      306.82      309.58      8.71 o
   5   7   2       61.72       61.56      4.06 o
   6   7   2      513.64      555.72     17.80 o
   7   7   2      256.65      311.63     11.71 o
   8   7   2       99.58      107.35      7.07 o
 -13   8   2        4.07        4.07      0.98 o
 -12   8   2        3.12        1.06      2.10 o
 -11   8   2       18.21       21.16      2.13 o
 -10   8   2      105.14      122.18      5.87 o
  -9   8   2        3.41        4.39      2.36 o
  -8   8   2        8.79        7.51      2.34 o
  -7   8   2       68.37       69.57      3.41 o
  -6   8   2      364.19      333.28     25.61 o
  -5   8   2      331.10      305.06     23.73 o
  -4   8   2      191.09      207.67     12.99 o
  -3   8   2     1095.04     1095.36     37.35 o
  -2   8   2      157.13      135.55      9.56 o
  -1   8   2        5.72        1.65      2.08 o
   0   8   2      226.33      248.44     18.90 o
   1   8   2      303.64      323.71     22.30 o
   2   8   2       44.66       50.58      4.07 o
   3   8   2      101.00       90.25      4.48 o
   4   8   2       43.83       58.39      3.73 o
   5   8   2      143.92      159.44      6.01 o
   6   8   2       10.51       12.45      2.77 o
   7   8   2       21.72       25.88      2.22 o
   8   8   2       87.59      102.04      4.57 o
 -11   9   2        9.98        9.91      1.56 o
 -10   9   2       36.37       41.42      4.49 o
  -9   9   2      326.33      344.17     13.98 o
  -8   9   2      901.68      968.62     35.16 o
  -7   9   2     1193.83     1256.89     21.76 o
  -6   9   2       65.37       70.17      4.01 o
  -5   9   2      638.53      665.48     12.84 o
  -4   9   2       19.66       18.49      4.18 o
  -3   9   2      248.07      234.81     13.60 o
  -2   9   2      442.82      463.32     26.49 o
  -1   9   2      352.38      321.81     22.23 o
   0   9   2       61.13       61.35      3.34 o
   1   9   2       77.80       88.47      5.37 o
   2   9   2      474.56      431.97     15.16 o
   3   9   2      196.92      193.66      6.79 o
   4   9   2        1.30        2.33      1.50 o
   5   9   2        6.88        6.23      2.41 o
   6   9   2       39.19       50.44      4.05 o
   7   9   2       20.68       23.82      1.66 o
 -12  10   2       44.16       13.53     14.51 o
 -11  10   2      139.61      142.79      4.30 o
 -10  10   2      134.68      161.48      8.19 o
  -9  10   2        6.26        2.70      2.44 o
  -8  10   2        5.42        6.11      1.83 o
  -7  10   2      762.62      786.62     17.07 o
  -6  10   2      396.42      396.64      8.32 o
  -5  10   2       54.81       57.05      3.00 o
  -4  10   2      116.96      124.40      4.31 o
  -3  10   2      240.16      248.31      6.26 o
  -2  10   2      673.37      650.53     15.44 o
  -1  10   2       80.33       76.64      3.29 o
   0  10   2        9.92       12.21      2.80 o
   1  10   2      116.16      120.73      7.41 o
   2  10   2      520.10      493.33     11.98 o
   3  10   2        1.52        0.89      1.51 o
   4  10   2      165.20      183.38      6.18 o
   5  10   2       11.06       17.55      2.95 o
   6  10   2        2.60        3.03      0.99 o
 -12  11   2       40.99       32.91      1.92 o
 -11  11   2       73.46       36.48     42.18 o
 -10  11   2        2.41        2.63      1.81 o
  -9  11   2      104.35      102.45      4.72 o
  -8  11   2       41.23       39.76      3.27 o
  -7  11   2        4.50        4.07      1.80 o
  -6  11   2      168.28      176.34      8.70 o
  -5  11   2        9.42       10.85      1.76 o
  -4  11   2      699.65      690.45     12.67 o
  -3  11   2        2.79        3.28      1.47 o
  -2  11   2       55.26       52.44      2.98 o
  -1  11   2       63.53       65.82      4.06 o
   0  11   2      360.33      344.53     13.37 o
   1  11   2       74.05       77.69      5.86 o
   2  11   2       81.84       84.93      4.38 o
   3  11   2      349.56      370.44      9.35 o
   4  11   2       10.14        8.37      1.53 o
   5  11   2       11.44       13.28      1.96 o
 -11  12   2        0.85        0.08      0.82 o
 -10  12   2       75.10       86.40      4.53 o
  -9  12   2       10.58        9.34      1.41 o
  -8  12   2       24.39       29.73      3.23 o
  -7  12   2      378.26      403.38     10.74 o
  -6  12   2      168.89      175.59      5.44 o
  -5  12   2       15.44       15.39      2.05 o
  -4  12   2      546.20      561.29     11.00 o
  -3  12   2      602.56      596.87     13.72 o
  -2  12   2        8.24        9.86      2.09 o
  -1  12   2       94.73       96.68      4.75 o
   0  12   2       20.42       14.41      3.13 o
   1  12   2      563.90      553.86     12.45 o
   2  12   2       72.30       72.10      3.84 o
   3  12   2       18.71       23.30      2.06 o
   4  12   2        5.06        5.84      1.51 o
 -11  13   2        2.18        3.27      0.82 o
 -10  13   2        1.69        1.48      0.86 o
  -9  13   2        4.98        2.60      1.32 o
  -8  13   2       37.06       36.45      2.16 o
  -7  13   2       57.03       69.60      3.03 o
  -6  13   2      101.17      104.30      4.20 o
  -5  13   2      427.25      451.02     11.45 o
  -4  13   2      238.59      246.99      8.80 o
  -3  13   2        0.84        0.21      1.60 o
  -2  13   2      362.61      364.70     15.16 o
  -1  13   2      233.62      221.51      9.62 o
   0  13   2      186.73      186.42      6.12 o
   1  13   2      129.09      139.23      4.95 o
   2  13   2        4.14        5.68      1.26 o
   3  13   2       55.31       55.79      3.34 o
 -10  14   2       37.67       30.01      1.87 o
  -9  14   2       54.82       50.62      3.11 o
  -8  14   2        0.73       -0.65      0.32 o
  -7  14   2      137.67      142.67      3.87 o
  -6  14   2      100.08      110.97      3.61 o
  -5  14   2       30.63       33.80      2.14 o
  -4  14   2       11.31       14.26      1.56 o
  -3  14   2      168.00      178.74      5.85 o
  -2  14   2       45.35       45.89      2.79 o
  -1  14   2       22.69       24.98      2.14 o
   0  14   2       17.99       20.99      1.88 o
   1  14   2       46.81       52.59      2.42 o
   2  14   2        1.50        2.41      0.85 o
  -8  15   2      124.89      105.19     22.83 o
  -7  15   2       79.64       92.13      5.78 o
  -6  15   2        2.84        1.99      0.82 o
  -5  15   2       29.52       31.32      2.06 o
  -4  15   2        3.79        4.57      1.09 o
  -3  15   2        2.15        1.82      1.57 o
  -2  15   2       23.68       29.29      1.89 o
  -1  15   2       84.81       90.97      4.97 o
   0  15   2        1.48        1.76      0.59 o
   0 -16   3        2.82        2.53      0.69 o
   1 -16   3        7.83        5.44      0.89 o
   2 -16   3       15.63        2.49      8.08 o
   3 -16   3       29.90       27.87      3.22 o
   4 -16   3        0.84        2.18      0.96 o
   5 -16   3       21.41       21.41      2.17 o
   6 -16   3      140.62      166.97      5.67 o
   7 -16   3      206.54      237.33     13.69 o
  -2 -15   3      142.74      128.11      5.14 o
  -1 -15   3       33.26       30.87      2.77 o
   0 -15   3       16.67       12.64      2.13 o
   1 -15   3       34.34       33.24      2.50 o
   2 -15   3       64.44       65.21      3.62 o
   3 -15   3       71.16       71.79      3.19 o
   4 -15   3      112.52      123.41      5.64 o
   5 -15   3        4.29        5.54      1.40 o
   6 -15   3       15.27       17.33      1.67 o
   7 -15   3       34.89       41.95      2.05 o
   8 -15   3       86.72       88.34      3.22 o
   9 -15   3        4.99        5.14      1.09 o
  -4 -14   3        8.23        7.65      1.15 o
  -3 -14   3       13.31       12.98      1.98 o
  -2 -14   3        5.56        0.71      2.76 o
  -1 -14   3       60.59       22.92     32.10 o
   0 -14   3        4.54        1.72      1.16 o
   1 -14   3      326.95      323.39     12.76 o
   2 -14   3      193.48      203.07      5.93 o
   3 -14   3       60.73       58.88      3.32 o
   4 -14   3       56.10       47.29      3.60 o
   5 -14   3      110.41      108.27      4.30 o
   6 -14   3      166.93      187.98      4.46 o
   7 -14   3       18.89       21.60      1.54 o
   8 -14   3        2.17        3.65      1.01 o
   9 -14   3        1.91        0.39      1.30 o
  10 -14   3        4.85        7.99      1.23 o
  -5 -13   3       12.51       10.14      0.91 o
  -4 -13   3        2.84        3.11      1.34 o
  -3 -13   3       24.31       25.40      1.67 o
  -2 -13   3      336.97      368.05      9.89 o
  -1 -13   3      318.88      340.36      7.45 o
   0 -13   3        6.27        8.62      1.70 o
   1 -13   3       55.07       50.97      3.63 o
   2 -13   3        9.70       12.73      2.30 o
   3 -13   3        4.06        5.41      1.82 o
   4 -13   3       26.58       29.73      2.68 o
   5 -13   3      376.90      365.16      7.16 o
   6 -13   3       11.25       12.43      1.53 o
   7 -13   3      132.87      139.71      3.96 o
   8 -13   3       32.33       30.80      2.09 o
   9 -13   3       62.35       71.95      2.75 o
  10 -13   3        0.52        0.21      1.28 o
  -6 -12   3        2.72       -0.23      0.88 o
  -5 -12   3       36.90       36.98      2.41 o
  -4 -12   3       21.92       24.28      1.92 o
  -3 -12   3       16.93       17.39      1.74 o
  -2 -12   3       39.19       41.85      3.09 o
  -1 -12   3      518.94      518.00     12.15 o
   0 -12   3      389.03      367.17     10.29 o
   1 -12   3      482.03      436.67     15.26 o
   2 -12   3     1164.51     1113.88     40.22 o
   3 -12   3      298.14      275.70      8.94 o
   4 -12   3       61.42       62.77      3.70 o
   5 -12   3        3.62        2.20      1.23 o
   6 -12   3      248.91      235.21      5.70 o
   7 -12   3        6.70        4.45      1.30 o
   8 -12   3        1.96        1.97      1.38 o
   9 -12   3       64.23       72.44      3.08 o
  10 -12   3       11.81        2.47      6.39 o
  11 -12   3        0.18       -0.60      1.05 o
  -7 -11   3       18.79       14.30      1.71 o
  -6 -11   3       42.23       44.62      2.43 o
  -5 -11   3       50.54       49.72      4.21 o
  -4 -11   3        8.26        6.72      1.33 o
  -3 -11   3      283.01      284.54      8.39 o
  -2 -11   3      469.08      447.67     11.03 o
  -1 -11   3        5.26        7.04      1.45 o
   0 -11   3      405.63      413.35     12.31 o
   1 -11   3      957.79      892.58     18.94 o
   2 -11   3       57.42       51.49      3.45 o
   3 -11   3       26.10       27.06      2.87 o
   4 -11   3      104.03      103.04      3.87 o
   5 -11   3        6.21        6.38      1.40 o
   6 -11   3        0.20        0.61      1.05 o
   7 -11   3       65.11       65.05      3.99 o
   8 -11   3       33.76       35.00      3.05 o
   9 -11   3        6.66        6.10      1.78 o
  10 -11   3       47.53       50.95      4.09 o
  11 -11   3       49.91       55.91      4.06 o
  -8 -10   3        2.95        2.85      1.05 o
  -7 -10   3        7.53       11.48      2.12 o
  -6 -10   3       18.59       15.09      2.73 o
  -5 -10   3      268.04      270.32      8.13 o
  -4 -10   3       28.12       28.65      2.16 o
  -3 -10   3       19.71       19.79      2.35 o
  -2 -10   3      402.93      368.71      9.19 o
  -1 -10   3      382.68      379.64      7.41 o
   0 -10   3       90.32       91.81      5.98 o
   1 -10   3       53.75       51.95     10.21 o
   2 -10   3      140.49      128.02     15.89 o
   3 -10   3       17.52       24.03      7.66 o
   4 -10   3       70.93       73.40      3.13 o
   5 -10   3        5.14        4.25      1.19 o
   6 -10   3       97.09       94.94      3.36 o
   7 -10   3      258.40      241.93      8.01 o
   8 -10   3      103.04      102.15      3.76 o
   9 -10   3      220.42      224.04      5.58 o
  10 -10   3        2.23        2.15      1.01 o
  11 -10   3        0.23        1.99      1.87 o
  12 -10   3       10.02        7.17      1.29 o
  -9  -9   3        0.90       -0.43      0.66 o
  -8  -9   3       38.27       36.12      2.16 o
  -7  -9   3       65.42       75.37      5.25 o
  -6  -9   3       18.25       21.19      3.22 o
  -5  -9   3        2.69        2.83      1.59 o
  -4  -9   3      112.12      112.51      5.02 o
  -3  -9   3      179.26      175.54      5.84 o
  -2  -9   3      706.29      707.61     18.90 o
  -1  -9   3       59.79       54.97     10.61 o
   0  -9   3     2002.37     2037.79     70.19 o
   1  -9   3     1165.01     1079.69     46.57 o
   2  -9   3       44.19       37.15      8.63 o
   3  -9   3      323.25      277.76     22.42 o
   4  -9   3      528.43      462.73     29.65 o
   5  -9   3      224.77      200.73     19.10 o
   6  -9   3        8.88        8.64      1.29 o
   7  -9   3        9.06        8.94      1.28 o
   8  -9   3      207.56      204.88      5.59 o
   9  -9   3        3.08        4.29      1.16 o
  10  -9   3        8.46        8.12      1.33 o
  11  -9   3        4.01        2.65      1.14 o
  12  -9   3       23.51       24.75      2.42 o
  -9  -8   3       23.56       23.48      5.44 o
  -8  -8   3      130.20      130.13      6.75 o
  -7  -8   3        0.57        1.08      1.38 o
  -6  -8   3        8.20        6.32      2.30 o
  -5  -8   3      124.64      119.67      5.25 o
  -4  -8   3       38.59       33.41      2.61 o
  -3  -8   3      194.83      193.55     11.94 o
  -2  -8   3      391.56      439.22     27.04 o
  -1  -8   3      122.73      119.30      8.07 o
   0  -8   3       12.48        8.36      3.43 o
   1  -8   3       34.48       42.44      5.29 o
   2  -8   3     1499.22     1660.05     82.12 o
   3  -8   3     2559.75     2394.54     74.63 o
   4  -8   3      163.46      151.38     11.13 o
   5  -8   3      221.30      225.34     19.39 o
   6  -8   3      190.18      200.32      5.25 o
   7  -8   3      365.88      382.20      9.98 o
   8  -8   3      319.84      330.50      6.78 o
   9  -8   3       65.09       63.81      3.00 o
  10  -8   3      487.93      512.94     13.98 o
  11  -8   3       21.15       23.67      2.15 o
  12  -8   3        3.04        4.43      1.61 o
  -9  -7   3       16.55       17.42      1.70 o
  -8  -7   3       32.11       30.52      3.83 o
  -7  -7   3       15.66       12.07      2.73 o
  -6  -7   3       31.32       26.95      2.73 o
  -5  -7   3      686.37      680.79     13.58 o
  -4  -7   3      388.38      405.29     28.35 o
  -3  -7   3      624.77      634.24     21.34 o
  -2  -7   3        5.65        6.67      2.89 o
  -1  -7   3        8.35        4.32      2.15 o
   0  -7   3      107.85       95.08      6.22 o
   1  -7   3       35.83       32.52      5.06 o
   2  -7   3      301.99      320.74     14.93 o
   3  -7   3      327.25      300.00     14.36 o
   4  -7   3      498.82      482.19     26.33 o
   5  -7   3      701.08      679.65     33.42 o
   6  -7   3       75.86       68.61     10.80 o
   7  -7   3       13.05       12.85      1.29 o
   8  -7   3      216.76      221.53      6.06 o
   9  -7   3       25.62       22.73      1.89 o
  10  -7   3      182.84      187.09      6.29 o
  11  -7   3       55.87       60.09      2.70 o
  12  -7   3       39.69       49.18      3.86 o
 -10  -6   3        1.42       -0.45      1.35 o
  -9  -6   3        5.25        8.96      1.60 o
  -8  -6   3       45.35       41.84      4.45 o
  -7  -6   3        0.87       -0.44      2.04 o
  -6  -6   3      109.21      105.37      5.33 o
  -5  -6   3      816.98      846.61     42.55 o
  -4  -6   3      483.04      510.17     30.26 o
  -3  -6   3        1.43        4.41      2.39 o
  -2  -6   3     2042.80     2393.47     45.58 o
  -1  -6   3     3345.19     3610.01    135.35 o
   0  -6   3        7.74        6.67      1.73 o
   1  -6   3       95.15       78.35      3.80 o
   2  -6   3     5050.93     5313.10    294.95 o
   3  -6   3      152.89      179.66      8.50 o
   4  -6   3        0.16        0.06      1.45 o
   5  -6   3      139.98      119.45      8.13 o
   6  -6   3      491.55      524.07     39.89 o
   7  -6   3       12.00       15.80      1.32 o
   8  -6   3      251.30      260.87      4.84 o
   9  -6   3        9.41        8.64      1.25 o
  10  -6   3      386.66      402.06      9.94 o
  11  -6   3      111.45      118.91      3.82 o
  12  -6   3       51.83       55.87      4.22 o
 -11  -5   3      113.15       96.81      4.27 o
 -10  -5   3      171.68      182.27      7.80 o
  -9  -5   3        4.85        4.08      1.53 o
  -8  -5   3      185.28      159.64      6.02 o
  -7  -5   3      831.55      774.64     20.15 o
  -6  -5   3      747.53      746.26     26.22 o
  -5  -5   3        5.24       11.24      5.64 o
  -4  -5   3       92.22      102.75     12.27 o
  -3  -5   3       40.12       35.61      4.21 o
  -2  -5   3      653.48      692.19     18.26 o
  -1  -5   3     1130.70     1196.54     31.51 o
   0  -5   3      260.04      194.15      7.02 o
   1  -5   3      666.80      674.73     12.80 o
   2  -5   3        1.95       10.20      2.06 o
   3  -5   3     2181.25     2310.72     42.34 o
   4  -5   3      520.88      558.17     21.22 o
   5  -5   3       79.62      125.82      8.23 o
   6  -5   3        1.48        4.64      2.59 o
   7  -5   3       44.03       43.98      2.33 o
   8  -5   3       43.16       41.93      3.37 o
   9  -5   3        1.39        1.65      1.34 o
  10  -5   3        9.53       10.85      1.68 o
  11  -5   3       33.58       34.31      2.43 o
  12  -5   3       14.97       14.80      1.50 o
 -11  -4   3        6.64        6.24      1.61 o
 -10  -4   3        8.08        4.25      1.30 o
  -9  -4   3       74.25       69.85      3.13 o
  -8  -4   3     1054.14     1009.62     19.53 o
  -7  -4   3      167.12      155.77      5.44 o
  -6  -4   3      105.42       94.11     12.53 o
  -5  -4   3      333.39      359.56     24.05 o
  -4  -4   3       30.34       23.63      6.26 o
  -3  -4   3      555.71      601.35     17.07 o
  -2  -4   3     1337.06     1537.91     24.23 o
  -1  -4   3     1125.54     1029.15     20.39 o
   0  -4   3       34.42       36.41      2.09 o
   1  -4   3       15.49       21.37      2.54 o
   2  -4   3      114.41      107.96      5.69 o
   3  -4   3      598.72      635.71     16.65 o
   4  -4   3     3294.41     3700.42     62.80 o
   5  -4   3      143.03      136.11      8.49 o
   6  -4   3       49.05       46.42      5.54 o
   7  -4   3       12.37       12.28      3.60 o
   8  -4   3        1.25        1.22      0.97 o
   9  -4   3      210.01      214.06      5.98 o
  10  -4   3       33.64       34.62      2.42 o
  11  -4   3        1.49        1.54      0.99 o
  12  -4   3        0.53        1.24      0.83 o
 -12  -3   3        0.35        1.13      2.85 o
 -11  -3   3        8.84        7.20      1.95 o
 -10  -3   3        3.60        2.58      1.40 o
  -9  -3   3      357.52      369.53     13.71 o
  -8  -3   3       10.48        4.02      1.46 o
  -7  -3   3      487.98      487.93     16.01 o
  -6  -3   3      782.42      728.96     36.03 o
  -5  -3   3    13374.76    14283.96    265.50 o
  -4  -3   3      363.15      368.27     11.63 o
  -3  -3   3     2878.99     3231.42     52.54 o
  -2  -3   3     1748.11     1780.43     24.78 o
  -1  -3   3     7505.67     7324.77    102.57 o
   0  -3   3     1685.76     1596.40     24.84 o
   1  -3   3     1298.28     1155.60     21.90 o
   2  -3   3     4149.37     4219.17     64.96 o
   3  -3   3      325.15      303.59     10.39 o
   4  -3   3     5288.80     5800.42     91.04 o
   5  -3   3      996.62     1024.90     25.98 o
   6  -3   3        3.68        6.32      2.46 o
   7  -3   3        7.17        5.98      3.08 o
   8  -3   3      152.23      162.12      4.16 o
   9  -3   3        1.98        0.82      1.25 o
  10  -3   3      125.58      121.74      4.21 o
  11  -3   3       26.75       31.78      2.62 o
  12  -3   3       16.18       15.58      1.73 o
 -12  -2   3        3.64        3.98      1.18 o
 -11  -2   3        4.25        6.06      2.01 o
 -10  -2   3        1.27        0.99      1.37 o
  -9  -2   3      256.69      259.36     14.02 o
  -8  -2   3      105.18       97.78      4.35 o
  -7  -2   3       58.04       58.21     10.22 o
  -6  -2   3     2671.13     2692.82     79.82 o
  -5  -2   3       25.99       32.89      5.99 o
  -4  -2   3     4585.86     4747.91    111.77 o
  -3  -2   3     2054.24     2120.62     55.42 o
  -2  -2   3     6158.20     6097.39    124.15 o
  -1  -2   3     2260.23     2207.86     29.41 o
   0  -2   3     1742.15     1846.72     27.94 o
   1  -2   3       67.97       59.17      3.33 o
   2  -2   3    21207.78    21498.07    425.37 o
   3  -2   3     3745.53     3949.37     67.24 o
   4  -2   3     3366.64     3918.28     91.31 o
   5  -2   3      152.22      156.11     12.47 o
   6  -2   3       57.79       68.64      6.66 o
   7  -2   3      191.64      204.60      4.99 o
   8  -2   3        1.42        0.75      1.79 o
   9  -2   3        3.08        3.82      1.26 o
  10  -2   3       18.68       17.55      1.76 o
  11  -2   3       13.43       15.28      1.90 o
  12  -2   3        6.19        6.17      1.05 o
 -12  -1   3       21.34       18.32      4.70 o
 -11  -1   3       48.55       50.50      4.52 o
 -10  -1   3       75.56       78.81      6.96 o
  -9  -1   3       12.70       10.59      1.97 o
  -8  -1   3        3.97        3.65      1.66 o
  -7  -1   3      327.04      291.53     22.45 o
  -6  -1   3      154.22      163.62     15.57 o
  -5  -1   3       69.86       90.95     10.25 o
  -4  -1   3       19.82       19.62      3.14 o
  -3  -1   3       31.37       23.12      4.03 o
  -2  -1   3     7385.73     7134.98    235.72 o
  -1  -1   3     4539.24     4788.31     86.16 o
   0  -1   3       56.30       72.33      3.06 o
   1  -1   3      481.41      447.96      7.77 o
   2  -1   3     5071.75     5514.25     81.05 o
   3  -1   3     1073.10     1156.69     23.74 o
   4  -1   3     2358.31     2573.12     64.53 o
   5  -1   3       38.18       35.34      6.01 o
   6  -1   3      303.94      288.61     13.57 o
   7  -1   3       25.36       24.59      1.56 o
   8  -1   3      108.19      108.63      4.87 o
   9  -1   3       22.64       24.14      2.03 o
  10  -1   3       11.21       10.05      1.96 o
  11  -1   3       71.36       81.66      4.43 o
 -12   0   3       17.99       21.22      2.41 o
 -11   0   3        6.22        5.94      2.43 o
 -10   0   3       29.93       28.20      4.07 o
  -9   0   3      138.69      137.61      5.65 o
  -8   0   3        8.71        5.52      1.35 o
  -7   0   3        3.55        4.66      4.81 o
  -6   0   3      677.45      621.86     30.87 o
  -5   0   3      108.46      106.23     10.86 o
  -4   0   3       57.83       80.65      8.33 o
  -3   0   3      150.97      134.44      9.28 o
  -2   0   3    16928.19    16352.86    311.98 o
  -1   0   3    10989.20    10774.56    164.39 o
   0   0   3       63.55       70.54      2.62 o
   1   0   3      292.95      244.66      5.10 o
   2   0   3      275.13      202.31      6.24 o
   3   0   3     1271.47     1320.27     32.31 o
   4   0   3       33.73       42.04      5.69 o
   5   0   3      139.00      130.46     11.36 o
   6   0   3      326.06      320.77     21.25 o
   7   0   3        0.99        0.67      0.86 o
   8   0   3       12.31        7.22      1.69 o
   9   0   3      300.76      299.33      9.09 o
  10   0   3       41.78       42.68      3.08 o
  11   0   3       13.42       15.15      1.60 o
 -13   1   3        7.76        1.36      2.51 o
 -12   1   3       49.78       54.42      5.65 o
 -11   1   3       53.03       57.79      3.62 o
 -10   1   3       15.22       16.99      2.32 o
  -9   1   3       15.87       12.58      1.84 o
  -8   1   3      327.63      304.93     23.87 o
  -7   1   3     1803.96     1718.45     60.98 o
  -6   1   3      317.48      299.72     20.49 o
  -5   1   3      201.77      186.19     14.61 o
  -4   1   3      196.71      174.80     12.26 o
  -3   1   3    10647.95    10329.88    211.26 o
  -2   1   3     8309.97     8627.16    303.99 o
  -1   1   3    13323.04    13443.47    251.95 o
   0   1   3     1217.88     1312.23     18.54 o
   1   1   3      362.17      393.66     11.64 o
   2   1   3      112.73      117.01      6.68 o
   3   1   3      839.76      970.71     19.30 o
   4   1   3       18.08       16.21      2.49 o
   5   1   3       20.94       25.15      3.83 o
   6   1   3      104.24      101.48     11.91 o
   7   1   3      126.19      125.32      7.47 o
   8   1   3      213.49      212.86      7.43 o
   9   1   3       78.07       90.03      7.30 o
  10   1   3        7.31        6.27      1.58 o
  11   1   3       12.30       11.56      1.20 o
 -13   2   3       17.10       11.35      5.01 o
 -12   2   3      114.86      114.54      3.67 o
 -11   2   3       45.83       54.07      4.96 o
 -10   2   3       20.93       20.76      2.52 o
  -9   2   3       47.59       47.07      3.19 o
  -8   2   3      213.06      196.46     19.13 o
  -7   2   3        3.13        2.70      2.86 o
  -6   2   3       76.58       52.82      8.76 o
  -5   2   3      965.97      920.72     35.49 o
  -4   2   3       62.46       68.21      7.73 o
  -3   2   3      272.71      313.00     15.06 o
  -2   2   3     3299.19     3737.30     58.26 o
  -1   2   3     3672.11     3504.54     36.73 o
   0   2   3      338.40      369.92      8.47 o
   1   2   3      327.14      278.66      9.06 o
   2   2   3       21.83       22.79      2.85 o
   3   2   3     2281.83     2472.35     46.35 o
   4   2   3      554.36      620.97     24.98 o
   5   2   3     1096.99     1180.78     42.83 o
   6   2   3     1028.84     1085.09     23.13 o
   7   2   3       16.63       15.70      2.09 o
   8   2   3       75.87       83.20      3.54 o
   9   2   3       67.52       80.03      6.78 o
  10   2   3        6.30        8.65      1.46 o
 -13   3   3       20.41        1.57      0.58 o
 -12   3   3       26.73       31.70      2.32 o
 -11   3   3       30.26       34.87      3.47 o
 -10   3   3       60.16       70.87      5.74 o
  -9   3   3      316.56      328.70     10.45 o
  -8   3   3     1539.84     1475.98     58.08 o
  -7   3   3       93.82       82.62     11.63 o
  -6   3   3     1436.62     1425.34     50.76 o
  -5   3   3      134.44      163.83     13.71 o
  -4   3   3     1314.07     1259.96     40.92 o
  -3   3   3      113.03      148.51     10.75 o
  -2   3   3      110.93      137.47      6.25 o
  -1   3   3      553.61      516.38      8.51 o
   0   3   3     4580.80     4523.49     60.05 o
   1   3   3       74.54       84.89      4.10 o
   2   3   3      618.05      673.32     17.72 o
   3   3   3     2724.78     2950.05     69.05 o
   4   3   3      192.06      185.64     10.39 o
   5   3   3        2.07        4.33      3.87 o
   6   3   3       44.01       39.49      2.64 o
   7   3   3       19.58       21.33      2.60 o
   8   3   3       57.79       54.33      2.92 o
   9   3   3       79.52       85.22      6.56 o
  10   3   3        4.88        4.23      1.03 o
 -13   4   3        7.25        6.56      3.35 o
 -12   4   3       24.48       25.75      3.35 o
 -11   4   3        2.39        2.99      1.99 o
 -10   4   3      111.74      128.83      4.89 o
  -9   4   3        9.11       13.35      1.80 o
  -8   4   3      391.08      394.42     28.01 o
  -7   4   3      527.01      537.28     31.21 o
  -6   4   3     2950.33     3225.69     90.58 o
  -5   4   3      379.23      412.56     23.50 o
  -4   4   3        4.14        4.72      3.32 o
  -3   4   3      812.79      923.79     33.02 o
  -2   4   3     1883.57     1909.84     42.15 o
  -1   4   3      445.64      483.02     13.13 o
   0   4   3      220.81      220.50      5.55 o
   1   4   3     3713.84     4072.88     63.87 o
   2   4   3      433.03      442.91     14.23 o
   3   4   3      144.45      160.62      9.12 o
   4   4   3      373.72      438.38     16.95 o
   5   4   3       52.54       47.88      2.44 o
   6   4   3      328.51      335.46     11.58 o
   7   4   3       34.28       42.70      3.34 o
   8   4   3       34.91       37.21      3.10 o
   9   4   3        6.04        1.65      2.00 o
  10   4   3       21.65       21.30      2.19 o
 -13   5   3        1.44        1.57      1.36 o
 -12   5   3      157.73      156.31     33.90 o
 -11   5   3       76.25       85.20      6.21 o
 -10   5   3       35.48       38.46      3.79 o
  -9   5   3      102.07      109.42      4.90 o
  -8   5   3      182.32      181.05      7.78 o
  -7   5   3      290.14      279.17     22.56 o
  -6   5   3        9.20        8.68      4.35 o
  -5   5   3      674.55      739.64     33.89 o
  -4   5   3      175.35      154.85     13.60 o
  -3   5   3      112.88       77.49      9.12 o
  -2   5   3      138.53      149.85      6.61 o
  -1   5   3     3884.38     4084.83    107.00 o
   0   5   3      320.49      304.11     11.82 o
   1   5   3      373.84      336.68     44.29 o
   2   5   3     1236.39     1347.84     46.78 o
   3   5   3      650.13      611.58     31.19 o
   4   5   3      193.59      190.09      4.72 o
   5   5   3      327.80      352.88      7.46 o
   6   5   3      242.70      247.56     10.68 o
   7   5   3       31.85       36.67      3.13 o
   8   5   3       82.76       96.82      4.40 o
   9   5   3        3.47        4.24      1.01 o
 -13   6   3        1.54        1.46      1.14 o
 -12   6   3        4.94        3.54      4.20 o
 -11   6   3       16.03       17.96      2.87 o
 -10   6   3      118.99      124.54      4.73 o
  -9   6   3      182.81      208.72      6.11 o
  -8   6   3      382.15      383.75      9.55 o
  -7   6   3      257.26      278.81     23.02 o
  -6   6   3       36.98       21.07      6.69 o
  -5   6   3       19.98       17.11      6.03 o
  -4   6   3       46.32       64.66      9.62 o
  -3   6   3      164.66      134.28      8.76 o
  -2   6   3     2484.97     2724.16    101.60 o
  -1   6   3      928.82      960.14     65.86 o
   0   6   3      796.01      854.40     34.29 o
   1   6   3       33.71       16.73      4.94 o
   2   6   3       19.85       19.96      6.00 o
   3   6   3      533.46      533.79     25.56 o
   4   6   3       58.92       45.53      2.42 o
   5   6   3       24.52       20.93      1.87 o
   6   6   3      277.58      321.86     12.59 o
   7   6   3       38.63       52.87      3.50 o
   8   6   3       25.13       19.93      3.46 o
 -13   7   3       99.35       82.35     16.49 o
 -11   7   3       11.04       15.20      3.61 o
 -10   7   3      280.48      322.21      7.72 o
  -9   7   3       23.57       28.57      2.53 o
  -8   7   3       64.74       66.75      4.14 o
  -7   7   3       15.90       20.38      4.14 o
  -6   7   3       69.66       60.07     10.90 o
  -5   7   3      273.76      281.68     21.86 o
  -4   7   3      634.99      670.08     23.16 o
  -3   7   3     1664.98     1689.91     48.91 o
  -2   7   3     1631.20     1807.07     57.45 o
  -1   7   3      216.56      193.91     16.03 o
   0   7   3     1766.02     1795.41     58.86 o
   1   7   3      325.87      319.60     21.96 o
   2   7   3        4.68        4.95      2.90 o
   3   7   3       72.20       68.09      3.18 o
   4   7   3       98.43       86.40      3.43 o
   5   7   3       71.35       72.76      3.15 o
   6   7   3      171.37      199.57      9.23 o
   7   7   3       96.31      114.49      4.64 o
   8   7   3        2.63        3.44      1.60 o
 -13   8   3       21.31       23.84      1.85 o
 -12   8   3       16.80       15.09      2.38 o
 -11   8   3      217.29       23.89     44.74 o
 -10   8   3      269.31      288.42     27.36 o
  -9   8   3      764.04      827.89     21.30 o
  -8   8   3       22.22       26.01      2.48 o
  -7   8   3      200.61      204.62      6.97 o
  -6   8   3      413.46      429.26     24.82 o
  -5   8   3      859.41      821.08     28.57 o
  -4   8   3       21.92       21.08      5.99 o
  -3   8   3      313.54      320.82     21.94 o
  -2   8   3      101.75      104.21     12.16 o
  -1   8   3      223.38      217.51     18.03 o
   0   8   3      141.64      134.53     14.49 o
   1   8   3      396.31      376.44     11.87 o
   2   8   3       36.81       31.79      2.65 o
   3   8   3      141.64      136.40      5.60 o
   4   8   3       29.80       33.52      2.94 o
   5   8   3      171.80      178.81      9.02 o
   6   8   3       37.31       44.09      4.01 o
   7   8   3        1.47        1.90      0.99 o
 -12   9   3        1.06        0.14      1.98 o
 -11   9   3       93.80       45.47     54.26 o
 -10   9   3       36.45       43.49      4.39 o
  -9   9   3        9.87        7.25      2.59 o
  -8   9   3       14.08       16.42      2.57 o
  -7   9   3      101.02       98.83      4.94 o
  -6   9   3       26.80       26.22      2.13 o
  -5   9   3     1295.87     1328.79     18.48 o
  -4   9   3      301.60      324.94      7.12 o
  -3   9   3      323.06      326.19      7.06 o
  -2   9   3       58.49       51.59      2.66 o
  -1   9   3      239.84      247.40      5.89 o
   0   9   3       54.58       55.29      4.35 o
   1   9   3      122.52      130.17      7.59 o
   2   9   3      145.32      141.33      7.36 o
   3   9   3       39.95       41.44      6.60 o
   4   9   3      138.89      153.14      5.79 o
   5   9   3        0.25       -0.80      1.86 o
   6   9   3      118.08      132.12      6.25 o
 -12  10   3       11.20        9.28      0.86 o
 -11  10   3       10.04        8.00      1.27 o
 -10  10   3       28.58       22.23      3.24 o
  -9  10   3       39.66       46.68      4.07 o
  -8  10   3        6.09        4.79      1.82 o
  -7  10   3       42.58       46.49      2.87 o
  -6  10   3      201.37      197.46      5.82 o
  -5  10   3       41.08       44.41      1.96 o
  -4  10   3        2.66        1.10      1.19 o
  -3  10   3      299.28      324.21      7.25 o
  -2  10   3       59.59       62.68      4.46 o
  -1  10   3     1117.50     1051.54     20.46 o
   0  10   3      256.73      269.51     11.63 o
   1  10   3        8.29        8.34      2.81 o
   2  10   3      219.63      203.79      7.06 o
   3  10   3        8.58        6.95      1.76 o
   4  10   3      168.57      172.07     11.69 o
   5  10   3        6.04        4.76      1.70 o
   6  10   3        4.58        5.88      1.35 o
 -12  11   3       19.19       18.21      3.00 o
 -11  11   3      115.86       47.12     60.99 o
 -10  11   3       23.69       18.91      2.74 o
  -9  11   3       17.59       14.00      3.81 o
  -8  11   3        4.79        4.87      2.74 o
  -7  11   3        6.72        9.00      2.06 o
  -6  11   3        3.66        5.46      1.36 o
  -5  11   3      114.33      123.05      4.49 o
  -4  11   3      447.47      456.59      9.60 o
  -3  11   3      586.40      584.05     13.83 o
  -2  11   3      432.09      453.54      9.45 o
  -1  11   3       80.76       81.00      9.27 o
   0  11   3      432.04      408.63     14.95 o
   1  11   3      418.18      419.31     10.68 o
   2  11   3      200.38      221.32      7.08 o
   3  11   3        8.15        9.93      1.76 o
   4  11   3      110.80      130.77      6.19 o
   5  11   3       12.54       12.53      1.11 o
 -11  12   3        8.89        9.17      1.82 o
 -10  12   3       11.20       13.65      1.41 o
  -9  12   3       47.38       57.66      2.43 o
  -8  12   3       12.16       13.51      1.53 o
  -7  12   3      169.16      178.17      4.83 o
  -6  12   3       81.03       89.25      3.77 o
  -5  12   3      302.36      313.10      9.31 o
  -4  12   3        1.60        3.57      1.76 o
  -3  12   3      496.70      481.58      9.71 o
  -2  12   3      296.08      322.13     15.50 o
  -1  12   3        6.33        9.35      2.78 o
   0  12   3      271.55      251.10      7.64 o
   1  12   3        8.13        7.04      2.33 o
   2  12   3      324.82      364.16     19.69 o
   3  12   3        5.48        5.37      1.74 o
   4  12   3       11.94       15.30      2.99 o
 -10  13   3       39.32       15.12     22.46 o
  -9  13   3        0.90        1.18      0.81 o
  -8  13   3       73.61       83.57      3.03 o
  -7  13   3        4.61        5.41      2.54 o
  -6  13   3        0.64        1.15      1.60 o
  -5  13   3       27.66       22.68      2.05 o
  -4  13   3      215.02      229.83      5.96 o
  -3  13   3       12.71       14.05      2.09 o
  -2  13   3      153.23      151.47      5.55 o
  -1  13   3      142.82      145.47      8.45 o
   0  13   3        5.59        5.54      1.44 o
   1  13   3        0.44        0.93      1.09 o
   2  13   3        1.65        2.40      0.92 o
  -9  14   3      138.53       64.33     43.63 o
  -8  14   3        6.42        7.36      0.76 o
  -7  14   3       61.40       70.86      2.75 o
  -6  14   3      123.44      147.93      4.08 o
  -5  14   3       81.59       88.29      4.00 o
  -4  14   3        1.89        0.84      1.23 o
  -3  14   3       35.95       42.40      2.69 o
  -2  14   3       29.53       31.93      2.29 o
  -1  14   3        1.42        0.41      0.32 o
   0  14   3        6.39        9.49      1.03 o
   1  14   3       42.30       41.49      6.33 o
  -8  15   3        3.56        2.93      0.93 o
  -7  15   3       28.74       13.87      9.80 o
  -6  15   3        6.14        7.00      1.04 o
  -5  15   3       92.28      102.86      8.14 o
  -4  15   3        8.59        8.99      1.90 o
  -3  15   3       41.31       39.72      3.51 o
  -2  15   3        1.46        0.57      0.64 o
  -1  15   3       24.07       23.30      1.84 o
   4 -17   4       12.52       15.23      1.68 o
  -1 -16   4       70.51       61.51      2.81 o
   0 -16   4        6.79        6.48      1.84 o
   1 -16   4       65.57       55.35      1.88 o
   2 -16   4        3.47        0.23      1.04 o
   3 -16   4       74.58       61.69      4.64 o
   4 -16   4       39.90       36.04      4.27 o
   5 -16   4       17.07       20.49      1.89 o
   6 -16   4       89.44       95.61      3.25 o
   7 -16   4       15.53       14.15      1.68 o
  -2 -15   4       20.25       22.91      2.19 o
  -1 -15   4        2.07        2.03      0.87 o
   0 -15   4        3.63        2.29      0.93 o
   1 -15   4      152.27      159.05      4.40 o
   2 -15   4      173.10      180.89      4.77 o
   3 -15   4       32.28       24.74      2.46 o
   4 -15   4       57.68       58.76      3.71 o
   5 -15   4       25.05       27.29      2.05 o
   6 -15   4        3.14        4.33      1.17 o
   7 -15   4       21.42       32.56      3.21 o
   8 -15   4       42.43       53.88      2.41 o
  -4 -14   4       70.02       60.01      8.42 o
  -3 -14   4      267.69      263.01      8.86 o
  -2 -14   4       13.67       16.17      2.26 o
  -1 -14   4      159.00      163.52      6.97 o
   0 -14   4      280.16      311.67      9.10 o
   1 -14   4       80.36       79.12      6.31 o
   2 -14   4      100.25       92.19      4.76 o
   3 -14   4        9.67       10.35      1.33 o
   4 -14   4        4.92        3.99      1.49 o
   5 -14   4       61.53       61.79      3.27 o
   6 -14   4       71.59       76.97      3.45 o
   7 -14   4       54.37       48.80      3.18 o
   8 -14   4       18.80       19.46      2.02 o
   9 -14   4       12.75       15.26      1.42 o
  -5 -13   4        2.43        1.21      0.76 o
  -4 -13   4        7.81        1.11      2.81 o
  -3 -13   4      120.49      120.99      4.33 o
  -2 -13   4       86.30       92.58      4.04 o
  -1 -13   4        6.20        6.38      2.66 o
   0 -13   4      230.24      216.07      8.53 o
   1 -13   4      229.19      217.99      7.45 o
   2 -13   4       65.15       64.20      4.08 o
   3 -13   4       35.35       38.28      3.32 o
   4 -13   4        7.82        8.05      2.16 o
   5 -13   4      190.83      193.44      4.96 o
   6 -13   4        7.72        7.22      1.34 o
   7 -13   4       18.25       20.69      1.93 o
   8 -13   4       57.27       65.70      2.91 o
   9 -13   4        6.70        6.64      1.43 o
  10 -13   4       25.21       35.25      2.87 o
  -6 -12   4        0.42        0.99      0.63 o
  -5 -12   4       12.21       12.04      1.51 o
  -4 -12   4      145.50      146.33      5.20 o
  -3 -12   4        2.87        3.19      1.49 o
  -2 -12   4       38.68       36.84      2.82 o
  -1 -12   4       98.57       94.16      7.17 o
   0 -12   4      614.49      598.23     13.62 o
   1 -12   4       55.93       56.83      3.83 o
   2 -12   4      116.40      102.76      5.19 o
   3 -12   4      106.19       92.83      6.88 o
   4 -12   4       95.77       86.93      4.07 o
   5 -12   4        2.95        1.71      1.41 o
   6 -12   4      112.75      111.76      4.35 o
   7 -12   4      130.77      138.27      5.57 o
   8 -12   4       15.10       12.32      1.69 o
   9 -12   4        0.82        0.52      1.48 o
  10 -12   4        9.09        1.17      4.31 o
  -7 -11   4        0.61        1.56      1.05 o
  -6 -11   4       16.46       20.93      1.80 o
  -5 -11   4        2.86        1.68      1.32 o
  -4 -11   4        9.76       10.03      1.87 o
  -3 -11   4       12.42       14.23      2.12 o
  -2 -11   4      310.61      341.61      9.16 o
  -1 -11   4      173.35      167.76      9.07 o
   0 -11   4      211.63      206.87      6.70 o
   1 -11   4      452.98      417.01     10.15 o
   2 -11   4      266.64      240.36      7.53 o
   3 -11   4      209.94      190.62      6.86 o
   4 -11   4        6.40        5.70      1.32 o
   5 -11   4       11.01        8.29      1.57 o
   6 -11   4      133.37      131.72      4.11 o
   7 -11   4      104.02      101.97      5.02 o
   8 -11   4       75.26       77.20      3.43 o
   9 -11   4       27.58       32.38      2.67 o
  10 -11   4        1.65        2.31      1.36 o
  11 -11   4       14.16       14.35      2.06 o
  -8 -10   4       96.57       87.30      2.77 o
  -7 -10   4      122.71      131.98      4.16 o
  -6 -10   4       28.05       26.35      3.26 o
  -5 -10   4       11.93       12.94      2.08 o
  -4 -10   4      213.23      235.21      7.55 o
  -3 -10   4      216.37      201.58      6.78 o
  -2 -10   4       96.75       84.11      4.18 o
  -1 -10   4      311.72      286.27     15.09 o
   0 -10   4      937.84      932.63     22.85 o
   1 -10   4       33.28       30.01      8.30 o
   2 -10   4      650.15      576.29     34.35 o
   3 -10   4      339.72      320.06     18.70 o
   4 -10   4      109.05      112.15      3.91 o
   5 -10   4       74.38       75.32      3.35 o
   6 -10   4      124.81      113.11      4.30 o
   7 -10   4      390.37      371.38     12.63 o
   8 -10   4      125.74      116.86      3.74 o
   9 -10   4       85.78       96.11      3.03 o
  10 -10   4        3.99        9.70      2.95 o
  11 -10   4       53.88       61.74      4.53 o
  -9  -9   4        6.07        4.69      0.97 o
  -8  -9   4        9.67        9.18      1.93 o
  -7  -9   4        6.16        4.78      1.44 o
  -6  -9   4      485.54      490.87     15.70 o
  -5  -9   4       42.82       40.84      3.19 o
  -4  -9   4       20.54       20.26      2.40 o
  -3  -9   4      325.05      333.28      8.37 o
  -2  -9   4       72.25       72.23     12.11 o
  -1  -9   4       36.63       43.04      9.48 o
   0  -9   4      305.00      291.67     23.04 o
   1  -9   4      695.06      652.20     34.90 o
   2  -9   4      732.23      654.08     35.12 o
   3  -9   4      419.84      394.07     27.13 o
   4  -9   4     1151.48     1118.27     49.08 o
   5  -9   4      103.59      111.08      3.46 o
   6  -9   4      571.21      552.74     10.00 o
   7  -9   4       63.93       70.23      2.78 o
   8  -9   4      189.70      189.08      5.75 o
   9  -9   4       13.91       14.01      1.44 o
  10  -9   4       44.05       40.87      2.30 o
  11  -9   4       15.36       16.54      2.91 o
  -9  -8   4       11.47       14.07      1.37 o
  -8  -8   4       19.81       20.75      2.95 o
  -7  -8   4       43.28       40.32      2.85 o
  -6  -8   4       12.29       13.28      2.09 o
  -5  -8   4        4.49        3.90      1.46 o
  -4  -8   4      166.31      177.27      6.00 o
  -3  -8   4      776.51      758.99     39.73 o
  -2  -8   4      254.36      258.50     21.73 o
  -1  -8   4     2097.84     2214.07     71.58 o
   0  -8   4      738.78      744.57     35.83 o
   1  -8   4        5.41        7.62      4.57 o
   2  -8   4      256.50      220.32     18.44 o
   3  -8   4      547.79      567.61     30.97 o
   4  -8   4       28.72       23.92      6.76 o
   5  -8   4      198.13      187.44     17.43 o
   6  -8   4      135.71      133.67      3.39 o
   7  -8   4       50.90       51.88      2.13 o
   8  -8   4      653.06      644.76     10.11 o
   9  -8   4      314.49      331.11      6.50 o
  10  -8   4       29.21       29.72      2.85 o
  11  -8   4       14.55       17.35      2.45 o
  12  -8   4        1.92        1.63      1.05 o
  -9  -7   4       69.43       82.25      3.47 o
  -8  -7   4        1.93        1.95      2.06 o
  -7  -7   4       41.10       38.88      4.15 o
  -6  -7   4       29.77       25.96      2.62 o
  -5  -7   4      772.68      765.93     15.74 o
  -4  -7   4        8.02        6.29      5.35 o
  -3  -7   4      372.92      374.36     15.41 o
  -2  -7   4       20.14       27.04      6.71 o
  -1  -7   4       20.93       30.14      7.12 o
   0  -7   4     1341.62     1413.69     49.68 o
   1  -7   4     3422.73     3557.06     94.40 o
   2  -7   4      308.30      294.30     19.99 o
   3  -7   4       17.16       16.26      5.11 o
   4  -7   4       42.56       30.48      6.77 o
   5  -7   4      159.15      169.10     15.70 o
   6  -7   4      427.82      421.53     26.54 o
   7  -7   4      273.37      273.00      5.38 o
   8  -7   4      309.79      309.49      8.02 o
   9  -7   4      153.15      152.98      5.81 o
  10  -7   4        0.68        0.06      1.21 o
  11  -7   4       65.39       83.92      6.13 o
  12  -7   4        1.45        1.99      1.26 o
 -10  -6   4       54.02       45.62      2.24 o
  -9  -6   4       12.17       15.24      1.91 o
  -8  -6   4        3.90        4.53      1.62 o
  -7  -6   4        3.90        2.74      1.47 o
  -6  -6   4      248.25      231.59      8.11 o
  -5  -6   4      331.94      359.31     26.56 o
  -4  -6   4      149.28      153.91     16.04 o
  -3  -6   4        4.46        6.17      4.41 o
  -2  -6   4     4030.21     4830.31    208.17 o
  -1  -6   4      814.61      848.99     47.00 o
   0  -6   4      335.13      290.57     11.79 o
   1  -6   4     1182.85     1265.86     49.17 o
   2  -6   4       88.79      127.45      7.43 o
   3  -6   4      681.19      857.91     22.35 o
   4  -6   4      325.70      409.44     15.28 o
   5  -6   4      257.98      286.99     13.32 o
   6  -6   4      444.17      437.00     17.81 o
   7  -6   4       25.43       20.66      1.55 o
   8  -6   4      324.15      318.55      5.93 o
   9  -6   4      144.49      141.97      4.13 o
  10  -6   4        2.18        2.50      1.47 o
  11  -6   4       38.89       42.44      4.34 o
  12  -6   4       40.83       38.92      3.11 o
 -11  -5   4      172.10      124.69      4.99 o
 -10  -5   4        6.28        6.14      1.04 o
  -9  -5   4        1.85        2.39      1.09 o
  -8  -5   4      136.09      133.88      5.51 o
  -7  -5   4       61.02       57.73      2.73 o
  -6  -5   4      604.05      607.41     11.51 o
  -5  -5   4       19.03       16.94      6.21 o
  -4  -5   4      636.33      691.47     33.47 o
  -3  -5   4     2729.86     2905.68     80.47 o
  -2  -5   4     2242.17     2420.61    135.76 o
  -1  -5   4      812.64      959.77     72.04 o
   0  -5   4        9.64       14.96      3.30 o
   1  -5   4     1512.16     1440.91     36.72 o
   2  -5   4      354.99      330.63     11.61 o
   3  -5   4       39.62       41.52      6.05 o
   4  -5   4       19.92       16.56      5.21 o
   5  -5   4      500.54      553.44     18.76 o
   6  -5   4      492.97      529.42     19.60 o
   7  -5   4      316.24      290.95      4.99 o
   8  -5   4     1242.93     1207.66     18.51 o
   9  -5   4      149.08      142.91      4.82 o
  10  -5   4       11.66       12.30      1.64 o
  11  -5   4        3.04        3.21      1.75 o
  12  -5   4       62.11       61.54      3.90 o
 -11  -4   4       95.29      103.85      5.20 o
 -10  -4   4       55.69       54.15      2.93 o
  -9  -4   4       13.23       15.25      1.73 o
  -8  -4   4     4687.67     4718.41     70.16 o
  -7  -4   4      472.45      489.08      8.71 o
  -6  -4   4      282.31      263.14     21.47 o
  -5  -4   4       57.54       65.71     10.35 o
  -4  -4   4      596.28      582.75     28.74 o
  -3  -4   4      126.56      153.36      6.84 o
  -2  -4   4      529.74      512.16     13.55 o
  -1  -4   4      204.74      251.78      7.49 o
   0  -4   4     4566.10     4399.55     65.26 o
   1  -4   4      386.26      407.77     12.28 o
   2  -4   4     3702.17     3641.69     59.27 o
   3  -4   4     3689.55     4065.58     66.66 o
   4  -4   4     3983.14     4336.61    122.90 o
   5  -4   4      837.60      999.61     47.99 o
   6  -4   4       82.26       94.42      9.51 o
   7  -4   4      198.18      200.72      4.50 o
   8  -4   4      171.12      164.98      4.45 o
   9  -4   4       12.11       12.76      1.78 o
  10  -4   4       12.96       15.74      1.60 o
  11  -4   4        1.66        0.71      1.46 o
  12  -4   4        3.30        6.35      1.38 o
 -12  -3   4        4.41        5.33      3.28 o
 -11  -3   4        9.09       12.48      2.33 o
 -10  -3   4      289.83      292.25      9.96 o
  -9  -3   4      250.95      249.81      6.49 o
  -8  -3   4       43.86       39.91      3.04 o
  -7  -3   4      305.11      300.29      7.68 o
  -6  -3   4      197.96      169.37     16.83 o
  -5  -3   4     1596.45     1928.89     44.64 o
  -4  -3   4      410.52      481.82     14.23 o
  -3  -3   4      247.34      274.57     12.60 o
  -2  -3   4       44.94       37.44      3.14 o
  -1  -3   4      167.29      138.85      5.11 o
   0  -3   4      107.00       93.49      5.42 o
   1  -3   4     2299.81     2465.85     59.65 o
   2  -3   4     3918.88     4161.16     69.51 o
   3  -3   4      218.58      236.29      9.36 o
   4  -3   4     7641.01     8327.44    126.09 o
   5  -3   4      183.73      197.41     11.55 o
   6  -3   4       86.79      105.59     11.99 o
   7  -3   4      100.51      100.78      2.78 o
   8  -3   4       17.96       17.17      1.59 o
   9  -3   4       33.17       35.00      2.10 o
  10  -3   4       32.38       31.33      2.91 o
  11  -3   4        3.64        5.50      1.39 o
 -12  -2   4       37.22       33.25     12.83 o
 -11  -2   4       33.76       35.46      2.62 o
 -10  -2   4       23.87       25.54      2.01 o
  -9  -2   4        1.96        1.78      1.27 o
  -8  -2   4       11.96       12.36      1.42 o
  -7  -2   4       62.79       59.13     10.39 o
  -6  -2   4     2132.22     2234.37     71.00 o
  -5  -2   4       72.39       99.99      7.98 o
  -4  -2   4     6401.41     6591.21    146.76 o
  -3  -2   4      327.68      347.34     10.69 o
  -2  -2   4      188.12      218.31      6.62 o
  -1  -2   4       59.25       45.45      2.69 o
   0  -2   4     2918.87     2715.59     35.65 o
   1  -2   4     1673.03     1716.52     44.58 o
   2  -2   4      454.61      457.57     18.22 o
   3  -2   4     1969.94     2094.66     91.15 o
   4  -2   4      347.38      390.00     13.47 o
   5  -2   4     1923.54     2314.56    133.25 o
   6  -2   4      149.32      175.58     15.70 o
   7  -2   4      421.11      435.69      6.46 o
   8  -2   4        0.00       -0.24      0.91 o
   9  -2   4        4.14        3.75      1.11 o
  10  -2   4        6.61        9.24      1.87 o
  11  -2   4       88.22       97.60      8.85 o
 -12  -1   4        0.13        0.65      1.18 o
 -11  -1   4       41.39       49.09      3.17 o
 -10  -1   4       50.49       56.70      5.40 o
  -9  -1   4       90.79       94.66      3.64 o
  -8  -1   4       13.55       14.76      1.66 o
  -7  -1   4        6.88        3.26      4.13 o
  -6  -1   4      380.51      400.17     24.90 o
  -5  -1   4     1535.64     1562.69     51.21 o
  -4  -1   4      608.36      657.33     21.85 o
  -3  -1   4     2439.94     2533.62     43.95 o
  -2  -1   4       20.81       14.36      1.74 o
  -1  -1   4     3226.53     3099.58     49.96 o
   0  -1   4      619.23      591.23      8.41 o
   1  -1   4       25.97       25.07      2.25 o
   2  -1   4      392.29      424.98     11.25 o
   3  -1   4     3735.44     4285.16    144.56 o
   4  -1   4       36.34       44.18      4.43 o
   5  -1   4      620.53      685.93     30.71 o
   6  -1   4      120.50      106.98     12.39 o
   7  -1   4       41.80       47.60      2.58 o
   8  -1   4       69.23       68.58      2.45 o
   9  -1   4      182.81      198.80      5.64 o
  10  -1   4       20.23       20.93      2.57 o
  11  -1   4        7.36        9.88      1.47 o
 -13   0   4       16.22       14.51      3.05 o
 -12   0   4       27.91       30.16      2.59 o
 -11   0   4        1.48        1.81      1.50 o
 -10   0   4       27.66       28.91      4.07 o
  -9   0   4       89.59       77.00      3.23 o
  -8   0   4        6.87        6.50      2.06 o
  -7   0   4        3.23        1.29      3.67 o
  -6   0   4      277.16      259.05     19.50 o
  -5   0   4      975.57      986.79     37.72 o
  -4   0   4      325.61      255.57     15.54 o
  -3   0   4     1491.82     1598.25     43.74 o
  -2   0   4     2533.26     2828.08     37.53 o
  -1   0   4     4889.20     4831.81     68.66 o
   0   0   4       12.81       16.15      1.52 o
   1   0   4     5960.15     6158.49     90.79 o
   2   0   4     1540.68     1648.11     39.44 o
   3   0   4     5789.49     6499.12    133.40 o
   4   0   4      273.72      350.12     19.64 o
   5   0   4      159.06      140.77     13.28 o
   6   0   4      345.04      388.32     12.33 o
   7   0   4      142.92      141.32      4.69 o
   8   0   4      105.60       92.48      5.04 o
   9   0   4        1.58        1.83      1.59 o
  10   0   4       36.83       34.12      2.61 o
  11   0   4        5.18        0.77      3.74 o
 -13   1   4        0.71        1.37      2.85 o
 -12   1   4       12.60       14.84      2.09 o
 -11   1   4       29.68       34.84      2.91 o
 -10   1   4       10.49       11.97      2.07 o
  -9   1   4       19.99       21.87      3.75 o
  -8   1   4       36.63       37.66      2.77 o
  -7   1   4      819.83      837.56     39.63 o
  -6   1   4      874.94      850.71     37.04 o
  -5   1   4      559.44      532.63     25.80 o
  -4   1   4     2572.26     2318.36     62.39 o
  -3   1   4    12916.99    13004.78    262.78 o
  -2   1   4    12324.59    13211.82    153.97 o
  -1   1   4      413.39      434.83      8.18 o
   0   1   4     2955.60     2916.45     41.67 o
   1   1   4      158.53      142.50      3.72 o
   2   1   4       37.42       39.60      3.48 o
   3   1   4       27.99       20.84      3.30 o
   4   1   4      136.15      106.45     10.83 o
   5   1   4       16.10       14.47      4.70 o
   6   1   4      272.22      277.74      6.03 o
   7   1   4      251.46      241.20      7.51 o
   8   1   4      213.57      212.57      7.46 o
   9   1   4       41.46       40.95      3.13 o
  10   1   4        0.46        1.03      1.05 o
 -13   2   4       18.34        9.22      3.29 o
 -12   2   4        6.81        7.00      1.87 o
 -11   2   4       16.55       14.83      2.05 o
 -10   2   4      152.40      181.44      6.70 o
  -9   2   4      506.13      565.87     12.15 o
  -8   2   4      775.96      772.82     39.80 o
  -7   2   4      681.57      741.72     36.81 o
  -6   2   4      125.78      116.58     12.82 o
  -5   2   4      715.31      768.43     32.24 o
  -4   2   4      976.49     1014.26     34.98 o
  -3   2   4     1538.56     1744.55     47.00 o
  -2   2   4     2904.29     3283.77     49.99 o
  -1   2   4      125.84       96.71      4.06 o
   0   2   4      838.64      967.21     16.28 o
   1   2   4        4.61        3.97      1.64 o
   2   2   4      140.28      124.00      7.08 o
   3   2   4      406.95      369.05     14.07 o
   4   2   4      607.55      621.74     20.48 o
   5   2   4       15.45       11.42      4.69 o
   6   2   4        8.05        7.78      1.83 o
   7   2   4       49.31       43.47      3.10 o
   8   2   4      101.16      105.82      6.44 o
   9   2   4        1.87        3.98      1.54 o
  10   2   4       12.72        2.70      8.21 o
 -13   3   4        2.02        1.01      0.85 o
 -12   3   4       57.00       59.75      3.62 o
 -11   3   4        6.33        5.87      2.11 o
 -10   3   4       15.09       17.93      2.18 o
  -9   3   4       65.34       69.54      4.63 o
  -8   3   4       33.22       23.64      6.88 o
  -7   3   4      521.37      555.06     31.35 o
  -6   3   4      102.93      101.71     12.25 o
  -5   3   4      948.91     1042.58     39.30 o
  -4   3   4     5391.13     6138.64    138.57 o
  -3   3   4      324.06      357.85     17.47 o
  -2   3   4      158.71      146.52      5.34 o
  -1   3   4     7404.07     7955.95     94.90 o
   0   3   4     2107.57     2064.95     29.64 o
   1   3   4       73.34       56.74      4.63 o
   2   3   4       10.16       12.17      2.73 o
   3   3   4      837.71      920.19     25.00 o
   4   3   4     2211.59     2370.43     49.55 o
   5   3   4      172.11      179.06      7.24 o
   6   3   4       17.02       13.36      2.65 o
   7   3   4       49.41       59.48      6.18 o
   8   3   4       29.82       35.13      2.89 o
   9   3   4        1.04        0.93      1.17 o
  10   3   4        0.14        1.24      1.29 o
 -13   4   4       31.14       25.51     10.97 o
 -12   4   4      218.01      234.35     30.51 o
 -11   4   4        2.53        2.82      1.87 o
 -10   4   4        0.04       -0.30      1.33 o
  -9   4   4       23.63       24.83      2.19 o
  -8   4   4      192.15      220.68     30.25 o
  -7   4   4       16.62       12.23      5.56 o
  -6   4   4      285.09      284.14     21.05 o
  -5   4   4       49.22       90.54     11.00 o
  -4   4   4      194.62      293.06     18.42 o
  -3   4   4      598.32      646.46     26.49 o
  -2   4   4      544.60      592.79     15.52 o
  -1   4   4       22.28       30.01      2.46 o
   0   4   4       50.05       44.02      2.93 o
   1   4   4        8.78       11.90      2.52 o
   2   4   4     3452.19     3903.96     67.44 o
   3   4   4     1062.23     1152.82     29.65 o
   4   4   4      303.38      303.65      7.49 o
   5   4   4       42.39       38.87      6.12 o
   6   4   4      272.13      294.60     18.09 o
   7   4   4        4.69        3.11      1.63 o
   8   4   4        0.87        2.60      1.47 o
   9   4   4        1.72       -0.03      1.55 o
 -13   5   4       21.06       19.65     10.01 o
 -12   5   4       54.79       55.09     13.48 o
 -11   5   4       32.90       36.60      3.33 o
 -10   5   4       24.61       29.05      3.26 o
  -9   5   4      103.16      114.28      5.53 o
  -8   5   4       15.58       24.15      2.61 o
  -7   5   4       32.83       22.68      6.54 o
  -6   5   4      121.50      113.25     13.54 o
  -5   5   4      150.18      136.79     14.00 o
  -4   5   4      123.29      134.35     12.99 o
  -3   5   4     4865.41     5018.45    291.59 o
  -2   5   4     4410.67     5170.50    269.89 o
  -1   5   4        8.01        5.01      4.04 o
   0   5   4      680.50      728.94     30.85 o
   1   5   4      351.42      316.54     20.29 o
   2   5   4      518.01      562.67     29.18 o
   3   5   4      531.39      578.53     31.38 o
   4   5   4      134.49      135.24      4.07 o
   5   5   4        7.18       11.12      3.83 o
   6   5   4        9.87       13.41      3.09 o
   7   5   4       95.97      100.90      4.74 o
   8   5   4       94.53      104.11     18.09 o
   9   5   4        3.95        4.62      1.42 o
 -13   6   4      105.79      123.18      5.03 o
 -12   6   4      122.23       66.83      6.49 o
 -11   6   4      118.62      134.19     22.25 o
 -10   6   4        3.47        7.47      2.67 o
  -9   6   4        4.29        5.60      5.83 o
  -8   6   4      240.44      252.81      7.71 o
  -7   6   4      140.91      153.48     17.23 o
  -6   6   4     1108.32     1066.98     46.67 o
  -5   6   4      431.02      464.38     27.72 o
  -4   6   4      273.42      292.62     20.17 o
  -3   6   4       85.58      102.70     12.49 o
  -2   6   4     1156.80     1178.58     43.48 o
  -1   6   4      495.54      481.09     25.35 o
   0   6   4      133.53      114.83     12.39 o
   1   6   4      387.58      452.63     26.40 o
   2   6   4       75.66       88.77     11.89 o
   3   6   4      199.22      186.31      4.83 o
   4   6   4        0.18        0.27      1.09 o
   5   6   4      312.11      333.66     27.18 o
   6   6   4       40.96       48.87      4.53 o
   7   6   4       30.05       31.59      2.58 o
   8   6   4        1.25        0.42      1.66 o
 -13   7   4       21.23       20.75      2.30 o
 -12   7   4        9.38        2.37      4.29 o
 -11   7   4        3.03        3.01      5.44 o
 -10   7   4       20.85       24.50      6.77 o
  -9   7   4        3.53        6.50      5.77 o
  -8   7   4        1.34        1.80      1.38 o
  -7   7   4      261.24      267.53      7.90 o
  -6   7   4      467.55      445.26     29.37 o
  -5   7   4       27.85       29.79      7.47 o
  -4   7   4      116.48      123.77     13.85 o
  -3   7   4      714.50      740.10     34.69 o
  -2   7   4      758.14      729.88     34.04 o
  -1   7   4        2.59       -1.71      4.36 o
   0   7   4      992.87     1006.39     42.54 o
   1   7   4      486.45      511.03     14.13 o
   2   7   4       60.26       58.01      2.66 o
   3   7   4       62.68       64.24      2.96 o
   4   7   4       56.99       62.40      3.78 o
   5   7   4       28.85       36.31      4.41 o
   6   7   4        2.60        2.34      1.87 o
   7   7   4       61.99       53.83      2.45 o
 -13   8   4       60.43       61.33      2.92 o
 -12   8   4       12.44        3.90      6.21 o
 -11   8   4      150.73      119.55      8.04 o
 -10   8   4       73.56       75.58      7.71 o
  -9   8   4       23.65       25.65      3.18 o
  -8   8   4       34.48       34.01      2.15 o
  -7   8   4      100.04      109.66      2.77 o
  -6   8   4      172.35      171.94      4.68 o
  -5   8   4     1945.74     2058.50     61.07 o
  -4   8   4      122.97      123.36     14.19 o
  -3   8   4        7.08        1.36      3.53 o
  -2   8   4       52.33       45.37      8.65 o
  -1   8   4      490.06      517.46     29.99 o
   0   8   4       76.99       75.57      5.00 o
   1   8   4      941.45      980.74     22.79 o
   2   8   4      116.24      102.31      3.75 o
   3   8   4       95.39       86.36      3.42 o
   4   8   4        4.68        1.86      1.30 o
   5   8   4       18.70       19.95      3.07 o
   6   8   4        3.82        3.41      1.28 o
   7   8   4        8.63        9.49      1.81 o
 -12   9   4        1.41        0.68      0.60 o
 -11   9   4        7.22        8.08      1.58 o
 -10   9   4      125.39      132.45      6.07 o
  -9   9   4       18.37       22.72      1.81 o
  -8   9   4      136.85      140.07      5.77 o
  -7   9   4      201.36      204.62      5.82 o
  -6   9   4      113.69      115.83      4.13 o
  -5   9   4        4.76        8.76      1.50 o
  -4   9   4     1219.97     1184.16     17.26 o
  -3   9   4      326.31      319.43      7.08 o
  -2   9   4      429.47      394.15      9.62 o
  -1   9   4       75.63       57.90      4.61 o
   0   9   4      934.49      946.97     26.43 o
   1   9   4      119.79      120.68      5.36 o
   2   9   4       15.85       11.94      2.13 o
   3   9   4       28.29       30.63      3.06 o
   4   9   4      104.99      104.97      6.52 o
   5   9   4      341.85      369.66     12.04 o
   6   9   4       16.63       23.84      2.73 o
 -12  10   4       73.68       72.66      5.11 o
 -11  10   4        0.67        1.37      1.57 o
  -9  10   4       22.46       26.17      5.48 o
  -8  10   4      278.40      285.86      8.61 o
  -7  10   4       20.82       20.78      2.03 o
  -6  10   4       90.57       93.11      3.22 o
  -5  10   4       18.52       20.27      1.65 o
  -4  10   4      448.08      439.40     11.39 o
  -3  10   4       98.07       87.30      4.64 o
  -2  10   4     1668.38     1636.42     23.27 o
  -1  10   4       12.57       12.11      2.85 o
   0  10   4      706.41      666.46     20.73 o
   1  10   4      124.29      122.25      7.03 o
   2  10   4      214.80      219.35      7.19 o
   3  10   4       50.26       52.10      3.31 o
   4  10   4       20.92       20.30      2.83 o
   5  10   4        1.88        2.29      0.85 o
 -12  11   4        7.63        8.05      1.02 o
 -11  11   4       32.96       33.82      1.93 o
 -10  11   4       34.00       13.67     20.42 o
  -9  11   4        3.08        5.05      1.15 o
  -8  11   4       33.93       39.12      2.32 o
  -7  11   4       13.31       10.65      1.52 o
  -6  11   4       20.55       22.91      1.92 o
  -5  11   4        4.89        7.28      2.03 o
  -4  11   4       78.06       74.21      4.34 o
  -3  11   4       17.02       20.11      2.57 o
  -2  11   4       20.86       18.40      3.35 o
  -1  11   4      795.03      805.42     23.64 o
   0  11   4      101.13       98.86      4.80 o
   1  11   4      105.59      100.96      4.62 o
   2  11   4        8.21       10.89      1.82 o
   3  11   4      117.29      122.26      6.23 o
   4  11   4        6.59        6.58      1.05 o
 -11  12   4       23.01       24.56      1.56 o
 -10  12   4       36.77       38.18      2.03 o
  -9  12   4        6.99        7.69      1.30 o
  -8  12   4       10.45       11.64      1.37 o
  -7  12   4       10.96       11.05      1.39 o
  -6  12   4       70.31       82.08      5.12 o
  -5  12   4      278.76      310.83     10.07 o
  -4  12   4        5.67        5.62      1.47 o
  -3  12   4        0.82       -0.51      1.58 o
  -2  12   4      186.86      209.51     10.38 o
  -1  12   4       77.22       88.66      4.36 o
   0  12   4        9.95        9.72      1.80 o
   1  12   4        2.50        2.45      1.32 o
   2  12   4       38.76       43.98      2.52 o
   3  12   4       29.76       24.37      1.62 o
 -10  13   4       18.35       16.61      1.77 o
  -9  13   4       15.08       18.75      2.07 o
  -8  13   4      156.99      163.18      5.04 o
  -7  13   4      137.93      151.08      9.77 o
  -6  13   4      260.30      274.12      7.77 o
  -5  13   4      112.15      116.25      3.98 o
  -4  13   4       89.28       92.40      6.97 o
  -3  13   4       19.83       23.52      2.35 o
  -2  13   4       15.78       18.90      3.44 o
  -1  13   4       58.42       54.39      3.09 o
   0  13   4       98.15      104.18      3.92 o
   1  13   4       23.90       25.42      1.49 o
   2  13   4        0.37        0.91      0.83 o
  -9  14   4       20.62       16.32      1.65 o
  -8  14   4        3.06        3.01      0.62 o
  -7  14   4        1.35        1.50      0.98 o
  -6  14   4       23.34       28.26      2.14 o
  -5  14   4      114.99      115.51      4.31 o
  -4  14   4       69.27       67.13      8.44 o
  -3  14   4       21.33       22.69      1.48 o
  -2  14   4       13.56       13.54      2.13 o
  -1  14   4       28.11       32.02      1.85 o
   0  14   4        0.14        0.44      0.57 o
  -7  15   4       17.47       15.09      1.66 o
  -6  15   4       75.19       81.18      4.70 o
  -5  15   4        1.10        2.10      0.70 o
  -4  15   4       13.77       11.85      1.53 o
  -3  15   4       30.86       29.72      2.20 o
  -1 -16   5        0.39        0.77      0.70 o
   0 -16   5       16.07       15.14      1.60 o
   1 -16   5       18.67       17.24      1.16 o
   2 -16   5        3.84        1.56      1.33 o
   3 -16   5       13.11       12.24      2.68 o
   4 -16   5       87.94       94.15      3.88 o
   5 -16   5        1.72        2.14      0.71 o
   6 -16   5       33.10       15.35     21.11 o
   7 -16   5       59.52       70.52      3.46 o
  -3 -15   5       86.01       82.60      2.57 o
  -2 -15   5      123.81      116.28      9.87 o
  -1 -15   5       21.42       21.52      1.46 o
   0 -15   5       26.95       26.15      1.79 o
   1 -15   5        1.78        1.57      0.99 o
   2 -15   5      124.45      129.66      3.94 o
   3 -15   5       56.25       59.32      2.82 o
   4 -15   5      115.32      125.81      4.11 o
   5 -15   5       71.88       84.81      4.69 o
   6 -15   5       25.68       33.07      1.96 o
   7 -15   5        6.82       11.85      1.48 o
   8 -15   5        2.14        3.72      0.80 o
  -4 -14   5        4.26        5.21      0.82 o
  -3 -14   5       12.29       16.98      1.63 o
  -2 -14   5        6.59       10.31      1.62 o
  -1 -14   5        2.60        3.63      1.61 o
   0 -14   5       14.23       17.33      3.20 o
   1 -14   5      167.95      182.36      9.38 o
   2 -14   5       63.65       61.58      2.86 o
   3 -14   5        4.32        7.53      1.85 o
   4 -14   5       69.55       70.79      3.52 o
   5 -14   5        1.80        1.99      1.39 o
   6 -14   5        6.74        6.03      1.65 o
   7 -14   5       35.12       42.19      2.97 o
   8 -14   5       12.22       11.19      1.63 o
   9 -14   5        5.73        7.83      1.00 o
  -5 -13   5        4.08        3.43      1.52 o
  -4 -13   5       22.86       21.72      1.87 o
  -3 -13   5        0.29        1.12      2.14 o
  -2 -13   5      200.96      204.40     10.08 o
  -1 -13   5      484.17      478.66     17.19 o
   0 -13   5      119.09      115.53      7.57 o
   1 -13   5      188.80      171.09     13.87 o
   2 -13   5      263.06      267.14      8.37 o
   3 -13   5      269.38      245.19      9.02 o
   4 -13   5       20.51       18.25      2.68 o
   5 -13   5       87.88       81.52      4.00 o
   6 -13   5      187.81      188.16      5.85 o
   7 -13   5       27.63       25.31      2.86 o
   8 -13   5        0.96        0.62      2.15 o
   9 -13   5       16.70       21.68      1.98 o
  10 -13   5        9.58       11.14      1.49 o
  -6 -12   5       12.72        2.39      6.88 o
  -5 -12   5        5.97        0.80      2.71 o
  -4 -12   5      208.59      214.14      6.34 o
  -3 -12   5       95.82       87.97      7.49 o
  -2 -12   5      162.68      158.53      9.22 o
  -1 -12   5      265.57      272.59     10.11 o
   0 -12   5     1677.67     1596.49     40.43 o
   1 -12   5      343.51      327.84     14.29 o
   2 -12   5      261.70      234.55      7.91 o
   3 -12   5       10.46        6.19      2.31 o
   4 -12   5       32.91       31.63      2.34 o
   5 -12   5       27.76       22.30      2.13 o
   6 -12   5        5.95        3.23      1.16 o
   7 -12   5       14.68       20.24      1.95 o
   8 -12   5        4.05        4.45      1.52 o
   9 -12   5        0.06       -0.44      1.38 o
  10 -12   5        9.94        7.51      1.26 o
  -7 -11   5       30.14        5.82     10.34 o
  -6 -11   5        7.49        7.95      0.99 o
  -5 -11   5       71.99       81.53      3.23 o
  -4 -11   5      188.28      195.22      6.46 o
  -3 -11   5       10.86       16.88      3.19 o
  -2 -11   5       86.23       95.17      7.24 o
  -1 -11   5        8.23        8.11      2.79 o
   0 -11   5        0.40        0.75      1.85 o
   1 -11   5       18.18       18.84      3.26 o
   2 -11   5       41.30       37.79      3.06 o
   3 -11   5      242.35      206.33      5.61 o
   4 -11   5       32.71       30.73      2.45 o
   5 -11   5      194.40      168.50      7.25 o
   6 -11   5      239.37      229.22      6.30 o
   7 -11   5       12.77        9.15      1.63 o
   8 -11   5      196.93      176.25      5.13 o
   9 -11   5       33.81       34.89      2.74 o
  10 -11   5       13.97       16.13      2.67 o
  11 -11   5        3.17        2.65      1.05 o
  -8 -10   5       18.18       18.98      2.67 o
  -7 -10   5      105.05      115.59      3.96 o
  -6 -10   5      298.37      306.42      9.33 o
  -5 -10   5       90.04       96.99      4.53 o
  -4 -10   5       60.17       57.68      3.67 o
  -3 -10   5       74.31       70.81      3.99 o
  -2 -10   5        1.20        0.61      2.07 o
  -1 -10   5      250.44      231.16     20.83 o
   0 -10   5      222.23      219.16      9.35 o
   1 -10   5      124.80      118.09      7.02 o
   2 -10   5      404.20      351.12     26.48 o
   3 -10   5     1098.90     1062.38     24.93 o
   4 -10   5       38.86       30.96      2.16 o
   5 -10   5      161.88      147.51      4.72 o
   6 -10   5       76.33       74.28      3.10 o
   7 -10   5      333.52      350.21      9.44 o
   8 -10   5       28.21       27.73      2.24 o
   9 -10   5        5.44        4.12      1.66 o
  10 -10   5        8.68        8.44      1.59 o
  11 -10   5        1.50        2.57      1.46 o
  -9  -9   5       11.20        9.37      0.88 o
  -8  -9   5       52.83       52.11      2.10 o
  -7  -9   5        8.40        8.95      1.64 o
  -6  -9   5      476.18      520.22      9.52 o
  -5  -9   5       32.63       37.43      3.14 o
  -4  -9   5      161.53      156.51      5.80 o
  -3  -9   5      128.62      115.53      6.97 o
  -2  -9   5      218.47      218.99     20.77 o
  -1  -9   5     1086.65     1154.56     49.93 o
   0  -9   5      188.75      161.15     17.20 o
   1  -9   5      676.02      642.14     34.62 o
   2  -9   5      543.08      484.96     30.07 o
   3  -9   5        4.19        1.18      4.42 o
   4  -9   5      172.48      179.20      5.09 o
   5  -9   5     3026.57     2975.47     67.05 o
   6  -9   5       51.31       53.17      3.32 o
   7  -9   5      852.37      783.72     13.69 o
   8  -9   5       10.77       11.42      1.37 o
   9  -9   5      192.83      205.85      4.78 o
  10  -9   5       26.69       30.39      3.85 o
  11  -9   5       33.03       30.07      3.19 o
  -9  -8   5        4.47        3.14      1.00 o
  -8  -8   5        4.48        4.52      1.35 o
  -7  -8   5      252.73      267.94      7.50 o
  -6  -8   5      103.58      102.04      4.83 o
  -5  -8   5        4.51        3.85      1.48 o
  -4  -8   5       24.80       25.06      2.21 o
  -3  -8   5      251.50      214.20     20.12 o
  -2  -8   5        4.42        5.40      3.71 o
  -1  -8   5      265.38      217.84     19.12 o
   0  -8   5      558.34      517.21     29.06 o
   1  -8   5      602.39      530.29     29.38 o
   2  -8   5       42.97       55.49      9.60 o
   3  -8   5     1156.20     1180.43     47.92 o
   4  -8   5      252.63      252.10     21.08 o
   5  -8   5      535.53      514.42     11.04 o
   6  -8   5       46.24       53.70      2.39 o
   7  -8   5      113.93      114.14      3.50 o
   8  -8   5       75.68       71.57      2.53 o
   9  -8   5       13.28       12.20      1.63 o
  10  -8   5      269.35      308.12     13.31 o
  11  -8   5        4.58        3.59      0.97 o
 -10  -7   5        9.05        7.90      1.21 o
  -9  -7   5      115.99      122.36      4.32 o
  -8  -7   5       23.45       25.74      2.31 o
  -7  -7   5        5.32        7.20      1.42 o
  -6  -7   5        6.33        7.33      1.47 o
  -5  -7   5      228.76      223.52      6.65 o
  -4  -7   5      360.64      368.82     26.33 o
  -3  -7   5      610.96      578.16     32.10 o
  -2  -7   5       75.95       63.31     10.06 o
  -1  -7   5     2664.63     2669.88     77.94 o
   0  -7   5      384.15      441.60     25.01 o
   1  -7   5      281.96      252.48     18.45 o
   2  -7   5      131.29      112.65     12.55 o
   3  -7   5       90.57      103.61      7.80 o
   4  -7   5       35.71       35.10      4.94 o
   5  -7   5      167.52      152.36     14.72 o
   6  -7   5       82.36       74.87      2.68 o
   7  -7   5      221.56      208.95      4.79 o
   8  -7   5      192.40      196.07      5.55 o
   9  -7   5        4.84        6.28      1.36 o
  10  -7   5       10.00        8.67      1.46 o
  11  -7   5        0.49        0.04      1.84 o
 -10  -6   5      586.12      574.32     17.97 o
  -9  -6   5        9.47       10.60      1.37 o
  -8  -6   5       39.75       41.00      2.41 o
  -7  -6   5       35.77       32.07      2.22 o
  -6  -6   5        6.66        6.94      1.27 o
  -5  -6   5      105.16      104.93     14.22 o
  -4  -6   5      192.58      176.94     17.15 o
  -3  -6   5      194.80      181.22     16.30 o
  -2  -6   5      147.45      172.64     15.03 o
  -1  -6   5     1755.16     1823.69     56.65 o
   0  -6   5     4601.92     4641.92     78.08 o
   1  -6   5     1273.30     1357.05     30.87 o
   2  -6   5     1165.54     1264.72     41.70 o
   3  -6   5      975.82      979.90     34.91 o
   4  -6   5       80.96       70.55      6.25 o
   5  -6   5      133.54      137.78      9.32 o
   6  -6   5       74.71       79.15      2.34 o
   7  -6   5        7.64        5.79      0.98 o
   8  -6   5       19.96       21.60      1.79 o
   9  -6   5       58.41       55.00      2.57 o
  10  -6   5        1.99        1.45      1.18 o
  11  -6   5        8.24       11.85      2.89 o
 -11  -5   5      412.73      269.45      7.96 o
 -10  -5   5       18.69       15.14      1.40 o
  -9  -5   5       14.70       14.90      1.64 o
  -8  -5   5      156.14      155.32      4.70 o
  -7  -5   5      878.83      864.25     13.81 o
  -6  -5   5      190.77      197.10      5.77 o
  -5  -5   5      853.29      899.90     41.42 o
  -4  -5   5       72.20       55.62      9.29 o
  -3  -5   5     1839.95     1899.86     59.36 o
  -2  -5   5      513.26      482.90     24.11 o
  -1  -5   5      420.36      452.93     15.71 o
   0  -5   5      108.73      102.98      6.80 o
   1  -5   5       15.96       21.51      3.24 o
   2  -5   5       92.66      126.55      7.63 o
   3  -5   5      130.80      172.97      9.01 o
   4  -5   5      286.94      282.33     12.45 o
   5  -5   5       57.57       66.27      9.32 o
   6  -5   5      538.79      558.02     14.31 o
   7  -5   5      229.88      218.62      4.39 o
   8  -5   5      430.10      431.40      9.07 o
   9  -5   5       16.31       17.09      1.63 o
  10  -5   5        0.71        2.40      1.14 o
  11  -5   5        5.95        3.24      1.21 o
 -11  -4   5        1.42        0.64      0.92 o
 -10  -4   5       29.94       26.63      1.89 o
  -9  -4   5       29.46       30.47      2.23 o
  -8  -4   5      457.37      475.38      9.14 o
  -7  -4   5      768.67      766.72     11.89 o
  -6  -4   5        1.93        4.85      4.58 o
  -5  -4   5        4.74       12.79      5.62 o
  -4  -4   5      397.24      364.40     12.55 o
  -3  -4   5     1615.29     1611.25     32.01 o
  -2  -4   5     2285.27     2484.10     43.49 o
  -1  -4   5       53.67       60.68      4.37 o
   0  -4   5      244.46      277.85     10.68 o
   1  -4   5     2477.75     2670.42     86.22 o
   2  -4   5      311.66      271.59     15.56 o
   3  -4   5     4045.91     4727.74    176.10 o
   4  -4   5     3941.30     4274.38    140.35 o
   5  -4   5      187.69      211.74     16.70 o
   6  -4   5     1056.20     1075.65     43.32 o
   7  -4   5      803.29      769.42      9.67 o
   8  -4   5      330.40      321.26      7.25 o
   9  -4   5       90.57       87.79      4.47 o
  10  -4   5        5.37        6.59      1.27 o
  11  -4   5        1.59        0.44      0.99 o
 -12  -3   5       52.71       65.59      5.19 o
 -11  -3   5       72.29       82.43      3.57 o
 -10  -3   5       28.30       27.34      2.04 o
  -9  -3   5      372.51      379.81      8.01 o
  -8  -3   5       85.85       85.90      2.91 o
  -7  -3   5        1.31        3.07      1.38 o
  -6  -3   5     1794.87     1910.43     65.98 o
  -5  -3   5     1502.72     1602.20     29.15 o
  -4  -3   5      450.14      515.97     23.56 o
  -3  -3   5       96.74       73.13      5.02 o
  -2  -3   5     1194.24     1240.77     21.43 o
  -1  -3   5     2876.58     2984.78     59.79 o
   0  -3   5        3.52        5.33      1.62 o
   1  -3   5     2808.98     2974.55     50.25 o
   2  -3   5      104.57       77.50      4.85 o
   3  -3   5     1128.00     1359.78     45.88 o
   4  -3   5     5633.54     5916.99    137.17 o
   5  -3   5      118.91      124.77     12.77 o
   6  -3   5       20.52       15.34      5.94 o
   7  -3   5      645.84      656.45      8.65 o
   8  -3   5      178.62      184.45      4.94 o
   9  -3   5       14.08       13.62      1.73 o
  10  -3   5       35.86       36.23      3.62 o
 -12  -2   5        0.36       -0.21      0.73 o
 -11  -2   5       40.71       38.85      2.73 o
 -10  -2   5        4.47        4.98      1.28 o
  -9  -2   5       76.91       65.27      3.06 o
  -8  -2   5      339.45      350.02      8.31 o
  -7  -2   5       35.41       35.83      8.74 o
  -6  -2   5      808.70      828.83     47.85 o
  -5  -2   5        3.75        4.36      1.78 o
  -4  -2   5     1258.52     1452.36     25.30 o
  -3  -2   5      147.32      137.96      6.63 o
  -2  -2   5      671.66      656.21     16.38 o
  -1  -2   5     1364.65     1427.04     22.11 o
   0  -2   5       24.83       29.29      2.36 o
   1  -2   5      137.86      171.73      7.22 o
   2  -2   5      236.78      268.59      8.53 o
   3  -2   5     2426.01     2504.00     67.14 o
   4  -2   5       44.45       39.89      7.33 o
   5  -2   5       21.87       30.13      6.81 o
   6  -2   5      163.94      182.15      4.14 o
   7  -2   5        5.96        4.44      0.95 o
   8  -2   5       86.83       86.85      2.76 o
   9  -2   5        9.98       11.00      1.66 o
  10  -2   5      238.60      267.05      7.55 o
 -12  -1   5        5.60        6.50      1.27 o
 -11  -1   5        4.26        3.34      1.50 o
 -10  -1   5       46.26       45.58      3.14 o
  -9  -1   5       35.12       33.68      2.25 o
  -8  -1   5        2.15        3.14      1.62 o
  -7  -1   5        3.64        1.25      2.94 o
  -6  -1   5       14.85       12.14      5.26 o
  -5  -1   5     3169.22     3287.40     88.29 o
  -4  -1   5       31.96       31.43      3.08 o
  -3  -1   5     4846.63     5142.31     69.91 o
  -2  -1   5     4936.91     5125.67     55.20 o
  -1  -1   5     1293.81     1378.68     16.32 o
   0  -1   5      975.35     1076.81     13.93 o
   1  -1   5     1115.98     1140.19     28.69 o
   2  -1   5      795.33      803.51     18.99 o
   3  -1   5       18.31       21.11      5.01 o
   4  -1   5      116.80      102.63     11.08 o
   5  -1   5      107.61       87.64     11.09 o
   6  -1   5       88.88       97.87      2.91 o
   7  -1   5      102.11       88.21      2.75 o
   8  -1   5        3.17        2.81      1.13 o
   9  -1   5       62.43       67.26      3.09 o
  10  -1   5       12.50       10.72      1.63 o
 -13   0   5        0.07        0.99      2.76 o
 -12   0   5        1.04       -0.07      1.13 o
 -11   0   5       23.52       28.02      2.57 o
 -10   0   5       20.08       24.67      2.35 o
  -9   0   5       75.19       75.28      4.01 o
  -8   0   5      331.71      339.91      8.48 o
  -7   0   5      293.72      252.16     21.21 o
  -6   0   5      314.16      349.03     23.08 o
  -5   0   5      423.28      431.44     23.56 o
  -4   0   5      461.17      467.96     22.28 o
  -3   0   5      288.27      292.45      8.81 o
  -2   0   5        0.63        3.03      1.36 o
  -1   0   5      235.84      195.66      5.89 o
   0   0   5     3067.08     3299.20     42.96 o
   1   0   5     1658.00     1698.49     57.43 o
   2   0   5      269.20      308.21     17.74 o
   3   0   5      333.84      331.81     14.04 o
   4   0   5       73.37       73.91      9.62 o
   5   0   5      133.80      122.77     13.12 o
   6   0   5       21.73       20.43      1.71 o
   7   0   5       87.13       94.69      3.83 o
   8   0   5        7.12        7.61      1.19 o
   9   0   5        0.30       -0.30      1.06 o
  10   0   5       41.51       10.89     23.52 o
 -13   1   5       29.62       20.22      3.52 o
 -12   1   5        0.73        0.08      4.67 o
 -11   1   5        3.38        3.40      1.53 o
 -10   1   5        1.99        3.47      1.25 o
  -9   1   5       32.65       32.32      6.44 o
  -8   1   5       17.33       17.39      2.42 o
  -7   1   5       92.31       82.49     12.00 o
  -6   1   5      482.47      463.74     26.93 o
  -5   1   5      487.34      472.27     24.73 o
  -4   1   5      247.00      309.29     17.77 o
  -3   1   5      992.16     1039.94     19.35 o
  -2   1   5     4501.69     4944.23     74.34 o
  -1   1   5     1480.34     1604.64     24.32 o
   0   1   5      215.32      263.95      7.51 o
   1   1   5     3875.93     4142.76     94.99 o
   2   1   5     4575.01     5005.06     80.68 o
   3   1   5     2026.78     2343.39     86.80 o
   4   1   5      207.42      161.79     14.61 o
   5   1   5     1018.67     1103.44     27.73 o
   6   1   5        2.64        5.12      1.24 o
   7   1   5      100.68       92.06      3.97 o
   8   1   5       18.40       15.30      1.79 o
   9   1   5        4.32        4.23      1.02 o
  10   1   5        6.14        6.43      2.13 o
 -13   2   5        3.79        0.59      0.85 o
 -12   2   5       46.89       41.72      6.09 o
 -11   2   5      116.95      153.90      5.05 o
 -10   2   5       25.67       30.49      4.16 o
  -9   2   5        2.25        3.29      1.45 o
  -8   2   5       56.51       59.56      5.36 o
  -7   2   5       17.90       10.88      5.46 o
  -6   2   5      918.51      996.87     41.49 o
  -5   2   5     1970.69     2103.39     62.85 o
  -4   2   5     6737.52     7563.63    165.20 o
  -3   2   5     1745.40     1954.44     30.28 o
  -2   2   5      211.05      198.96      6.39 o
  -1   2   5      218.76      227.45      7.13 o
   0   2   5      332.19      333.24     10.96 o
   1   2   5       39.01       46.14      4.35 o
   2   2   5      103.90      119.42      7.55 o
   3   2   5      259.45      279.97     16.75 o
   4   2   5      303.46      318.28     29.92 o
   5   2   5      873.49      869.13     19.74 o
   6   2   5      359.10      349.76     10.82 o
   7   2   5      182.02      175.36      6.25 o
   8   2   5       74.24       74.01      3.23 o
   9   2   5        4.38        0.02      1.18 o
  10   2   5        1.89        1.25      1.25 o
 -13   3   5       18.18       17.45      4.15 o
 -12   3   5       29.67       29.08      5.76 o
 -11   3   5       25.24       34.72      3.52 o
 -10   3   5       98.17      108.22      7.15 o
  -9   3   5      231.27      253.74     13.35 o
  -8   3   5      327.38      355.88     11.52 o
  -7   3   5       47.50       40.99      8.94 o
  -6   3   5       75.39       71.08     10.22 o
  -5   3   5      599.43      622.58     29.69 o
  -4   3   5        2.35        7.18      3.44 o
  -3   3   5      105.16      153.67      6.40 o
  -2   3   5     1552.18     1567.87     29.71 o
  -1   3   5      548.26      487.55     11.53 o
   0   3   5      184.85      262.48      8.11 o
   1   3   5     3897.12     4310.11     71.85 o
   2   3   5       81.46       76.19      6.40 o
   3   3   5        3.56        6.40      2.77 o
   4   3   5      329.86      334.45     10.09 o
   5   3   5       51.46       45.49      4.29 o
   6   3   5        1.40        2.68      1.26 o
   7   3   5       19.41       22.40      4.39 o
   8   3   5        6.03        2.66      2.23 o
   9   3   5        2.23        3.47      1.97 o
 -13   4   5        0.22        0.29      0.95 o
 -12   4   5       23.01       14.80      5.29 o
 -11   4   5        7.43       10.03      6.10 o
 -10   4   5        7.18        9.85      2.37 o
  -9   4   5        0.83        2.52      1.95 o
  -8   4   5      383.99      411.00     24.73 o
  -7   4   5      547.26      553.40     32.75 o
  -6   4   5     1636.65     1773.01     61.78 o
  -5   4   5     1654.24     2004.98     63.05 o
  -4   4   5      758.33      866.24     34.33 o
  -3   4   5        7.08        7.03      1.90 o
  -2   4   5       65.89       56.38      3.87 o
  -1   4   5     2337.85     2573.35     54.54 o
   0   4   5      807.68      745.74     20.18 o
   1   4   5        5.30        4.18      2.23 o
   2   4   5       45.12       33.72      7.31 o
   3   4   5      228.33      213.91     18.42 o
   4   4   5       26.11       26.31      2.34 o
   5   4   5       71.25       63.94      4.99 o
   6   4   5       84.07       80.84     11.21 o
   7   4   5        4.05        6.83      3.37 o
   8   4   5      137.08      152.36     20.30 o
   9   4   5        9.07        7.70      1.78 o
 -13   5   5       94.90       91.70     44.44 o
 -12   5   5        4.15        0.20      4.95 o
 -11   5   5       19.96       16.88      5.57 o
 -10   5   5        4.67        4.34      6.09 o
  -9   5   5      186.25      215.97     16.99 o
  -8   5   5      157.02      216.34     28.71 o
  -7   5   5       51.55       53.21     10.23 o
  -6   5   5       97.48       83.84     11.98 o
  -5   5   5      234.29      260.88     19.76 o
  -4   5   5       30.89       40.44      7.25 o
  -3   5   5       13.71       14.63      2.79 o
  -2   5   5      520.78      475.39     26.56 o
  -1   5   5      207.77      216.07     16.27 o
   0   5   5       73.67       62.41      8.91 o
   1   5   5      185.93      187.75     16.39 o
   2   5   5      699.39      652.22     33.30 o
   3   5   5      141.90      148.23      5.41 o
   4   5   5       42.74       37.46      2.33 o
   5   5   5      119.64      121.85     15.24 o
   6   5   5       11.05       15.72      3.95 o
   7   5   5       38.82       42.99      5.04 o
   8   5   5       10.65       10.26      2.22 o
 -13   6   5      137.58      139.84      4.57 o
 -12   6   5       56.24       23.10      5.10 o
 -11   6   5       28.06       26.43      5.94 o
 -10   6   5        0.80        3.05      5.67 o
  -9   6   5        1.54        2.31      2.09 o
  -8   6   5       63.91       66.29      3.29 o
  -7   6   5      233.86      233.10      6.87 o
  -6   6   5       14.08       13.24      5.77 o
  -5   6   5      207.62      193.60     17.54 o
  -4   6   5      533.85      606.94     34.60 o
  -3   6   5      795.38      802.03     49.37 o
  -2   6   5       95.48      100.60     11.89 o
  -1   6   5     1371.55     1364.41     49.72 o
   0   6   5      446.93      462.45     26.98 o
   1   6   5       12.62       14.99      5.48 o
   2   6   5       46.02       43.71      2.85 o
   3   6   5       13.17       13.19      1.61 o
   4   6   5       10.23       12.10      1.63 o
   5   6   5       29.28       27.09      2.39 o
   6   6   5        2.76        6.38      2.75 o
   7   6   5        6.33        5.42      1.34 o
   8   6   5       19.50       17.15      2.11 o
 -13   7   5        2.05        2.18      0.50 o
 -12   7   5        8.76        1.69      4.06 o
 -11   7   5        2.76        1.38      5.33 o
 -10   7   5      120.91      106.34      8.88 o
  -9   7   5       36.47       39.69      2.81 o
  -8   7   5       53.61       60.35      2.76 o
  -7   7   5      166.55      140.43      5.34 o
  -6   7   5     1412.25     1424.12     19.10 o
  -5   7   5       11.40       15.89      3.61 o
  -4   7   5       60.83       63.57     10.10 o
  -3   7   5      253.34      222.40     18.87 o
  -2   7   5       91.66       97.27     12.29 o
  -1   7   5       18.48       14.20      5.26 o
   0   7   5       65.99       69.95      4.68 o
   1   7   5       61.41       66.37      3.55 o
   2   7   5      184.79      161.33      4.76 o
   3   7   5       12.94       15.35      1.71 o
   4   7   5       10.88        9.74      4.59 o
   5   7   5      103.75      104.17      4.65 o
   6   7   5       44.96       51.91      5.04 o
   7   7   5        3.97        3.54      1.57 o
 -13   8   5       44.19       43.31      2.41 o
 -12   8   5        6.34        1.93      4.45 o
 -11   8   5       35.93       39.02      3.31 o
 -10   8   5       93.58       94.98     10.66 o
  -9   8   5        1.82        2.22      1.10 o
  -8   8   5      722.44      756.65     10.94 o
  -7   8   5       53.07       49.85      2.32 o
  -6   8   5      181.89      178.83      7.92 o
  -5   8   5      530.06      508.81      9.82 o
  -4   8   5      650.49      618.18     12.68 o
  -3   8   5     1432.74     1401.37     25.99 o
  -2   8   5      217.86      204.71      5.35 o
  -1   8   5     1308.17     1312.79     28.20 o
   0   8   5      608.77      590.26     31.61 o
   1   8   5       45.75       42.51      4.69 o
   2   8   5      182.01      189.60      5.29 o
   3   8   5      139.38      152.39      4.57 o
   4   8   5      120.44      124.18      5.60 o
   5   8   5       54.66       60.08      3.19 o
   6   8   5      310.67      375.32     12.67 o
 -12   9   5        3.40        0.32      1.48 o
 -11   9   5      109.85      115.27      4.96 o
 -10   9   5      122.20      138.69      6.18 o
  -9   9   5      177.70      197.97      6.20 o
  -8   9   5       36.00       43.23      2.51 o
  -7   9   5      269.39      270.54      6.48 o
  -6   9   5       74.01       74.25      2.46 o
  -5   9   5     1115.03     1116.11     16.44 o
  -4   9   5      309.21      308.23      7.53 o
  -3   9   5      539.95      509.22      7.98 o
  -2   9   5       28.07       32.10      4.16 o
  -1   9   5      101.35       89.00      6.62 o
   0   9   5      459.19      453.42     11.41 o
   1   9   5      814.80      810.72     41.72 o
   2   9   5       57.55       50.91      3.50 o
   3   9   5        9.50        8.41      2.14 o
   4   9   5       41.01       45.58      3.93 o
   5   9   5        2.87        2.90      0.74 o
 -12  10   5       45.33       46.10      1.80 o
 -11  10   5        7.48        7.93      1.73 o
 -10  10   5       14.13        0.12      0.43 o
  -9  10   5        5.33        8.54      2.74 o
  -8  10   5       69.45       77.14      4.42 o
  -7  10   5      100.35      107.30      3.40 o
  -6  10   5      100.82       97.14      3.24 o
  -5  10   5       15.38        9.74      1.34 o
  -4  10   5      175.73      162.84      4.73 o
  -3  10   5      272.14      284.67      8.60 o
  -2  10   5       44.68       45.18      4.29 o
  -1  10   5     1302.85     1330.58     24.25 o
   0  10   5       70.20       64.27      3.95 o
   1  10   5      108.28      104.13      4.80 o
   2  10   5      200.33      207.26     10.80 o
   3  10   5       42.57       49.41      4.12 o
   4  10   5        0.67        0.93      0.84 o
 -11  11   5        9.85       10.02      1.10 o
 -10  11   5        8.82        8.71      1.77 o
  -9  11   5      134.57      142.42      4.91 o
  -8  11   5      137.16      143.73      4.16 o
  -7  11   5        7.48        6.98      1.31 o
  -6  11   5      425.61      431.22      8.42 o
  -5  11   5      118.41      121.24      3.96 o
  -4  11   5        1.65        1.99      1.61 o
  -3  11   5      181.54      172.53      6.59 o
  -2  11   5       92.76       89.10      4.58 o
  -1  11   5        4.42        4.52      1.61 o
   0  11   5       61.00       61.46      3.62 o
   1  11   5      128.97      133.37      5.08 o
   2  11   5        1.60        5.36      1.41 o
   3  11   5        5.07        4.49      1.04 o
 -11  12   5        8.75        8.50      1.20 o
 -10  12   5        9.85       10.98      1.42 o
  -9  12   5       10.63       10.26      1.35 o
  -8  12   5        5.27        1.85      2.47 o
  -7  12   5       76.37       90.81      3.10 o
  -6  12   5       21.77       21.28      2.39 o
  -5  12   5       92.96       93.32      8.34 o
  -4  12   5       10.35       11.25      2.57 o
  -3  12   5       20.56       12.45      1.33 o
  -2  12   5      204.78      217.29      5.63 o
  -1  12   5       97.18      102.26      6.57 o
   0  12   5        2.99        4.05      1.32 o
   1  12   5       12.52        9.94      1.23 o
   2  12   5       30.57       29.48      2.20 o
 -10  13   5       41.01       45.70      2.46 o
  -9  13   5       27.98       28.11      1.76 o
  -8  13   5      122.61      116.96      8.12 o
  -7  13   5      194.99      205.22      8.96 o
  -6  13   5      150.54      160.99      9.57 o
  -5  13   5      104.67      113.20      8.73 o
  -4  13   5      194.84      217.30     11.78 o
  -3  13   5      205.16      230.58      7.12 o
  -2  13   5       78.73       86.06      3.40 o
  -1  13   5       58.32       54.58      2.60 o
   0  13   5        8.68        6.55      0.91 o
   1  13   5        3.88        3.02      1.04 o
  -8  14   5      198.09      216.18      9.80 o
  -7  14   5       10.09       10.62      1.25 o
  -6  14   5       25.31       33.43      2.07 o
  -5  14   5       68.67       72.65      6.90 o
  -4  14   5       77.98       74.19     12.99 o
  -3  14   5        0.82       -0.39      0.47 o
  -2  14   5        3.11        1.38      1.42 o
  -1  14   5        5.76        4.99      1.13 o
  -1 -16   6       11.25        9.18      1.16 o
   0 -16   6        3.21        2.98      0.60 o
   1 -16   6        6.17        1.02      1.76 o
   2 -16   6       23.10       20.40      1.85 o
   3 -16   6        4.32        4.17      1.22 o
   4 -16   6       27.84       23.31      2.59 o
   5 -16   6      119.53      133.50      4.22 o
   6 -16   6        0.48       -0.43      0.96 o
  -3 -15   6       30.08       21.23      1.19 o
  -2 -15   6        6.89        5.99      1.00 o
  -1 -15   6       75.86       75.20      3.86 o
   0 -15   6       17.59       17.56      1.53 o
   1 -15   6       11.40       11.70      1.41 o
   2 -15   6       59.10       57.72      3.52 o
   3 -15   6       73.93       75.67      4.15 o
   4 -15   6        1.24        0.55      1.91 o
   5 -15   6        2.82        5.69      1.15 o
   6 -15   6        9.36       10.72      1.45 o
   7 -15   6       20.70       18.74      3.17 o
   8 -15   6        7.70        9.26      1.46 o
  -4 -14   6       11.46       13.29      1.13 o
  -3 -14   6      138.98      143.50      4.51 o
  -2 -14   6       10.38       14.42      1.48 o
  -1 -14   6       92.63       96.45      4.23 o
   0 -14   6       86.85       88.97      4.15 o
   1 -14   6      171.36      178.50      5.97 o
   2 -14   6      228.75      240.14     12.73 o
   3 -14   6       68.38       69.74      6.23 o
   4 -14   6      151.32      168.32      7.00 o
   5 -14   6       91.92       98.23      3.21 o
   6 -14   6        0.57       -0.18      1.01 o
   7 -14   6        3.76        5.72      1.52 o
   8 -14   6       16.07       19.03      1.66 o
  -5 -13   6        9.92        9.33      1.20 o
  -4 -13   6        3.49        3.56      1.14 o
  -3 -13   6       14.82       10.89      1.77 o
  -2 -13   6      144.70      132.97      5.33 o
  -1 -13   6      221.07      203.61     10.26 o
   0 -13   6       37.87       39.45      3.03 o
   1 -13   6       26.12       29.98      2.78 o
   2 -13   6      244.82      269.08     15.92 o
   3 -13   6      681.81      646.46     13.76 o
   4 -13   6       92.81       95.93      5.04 o
   5 -13   6       30.41       25.97      2.94 o
   6 -13   6       66.89       64.67      3.39 o
   7 -13   6        3.59        2.58      1.50 o
   8 -13   6        0.69       -0.03      1.33 o
   9 -13   6       13.10       14.03      1.63 o
  -6 -12   6        4.54        5.84      1.43 o
  -5 -12   6       20.47       22.61      2.01 o
  -4 -12   6        2.11        2.34      1.34 o
  -3 -12   6      112.12      115.92      7.69 o
  -2 -12   6       75.63       67.61      6.12 o
  -1 -12   6      208.85      205.20      8.05 o
   0 -12   6      643.70      613.22     20.19 o
   1 -12   6      386.41      353.13     14.94 o
   2 -12   6       15.22       16.67      1.86 o
   3 -12   6       33.54       23.46      2.76 o
   4 -12   6      172.18      162.86      6.81 o
   5 -12   6       10.41        9.53      2.04 o
   6 -12   6        6.24        7.90      3.46 o
   7 -12   6       30.12       29.98      2.90 o
   8 -12   6        3.31        1.64      1.35 o
   9 -12   6        8.27       12.35      1.81 o
  10 -12   6       18.10       22.15      1.72 o
  -7 -11   6       30.02       33.91      3.55 o
  -6 -11   6       87.64       87.16      3.10 o
  -5 -11   6       95.16       97.63      4.15 o
  -4 -11   6      136.85      138.09      5.61 o
  -3 -11   6       13.30       11.66      3.23 o
  -2 -11   6        3.33        1.04      2.34 o
  -1 -11   6      104.81       98.90      6.79 o
   0 -11   6      156.40      143.87      9.71 o
   1 -11   6       25.81       19.92      2.47 o
   2 -11   6       54.00       50.14      3.84 o
   3 -11   6      287.58      257.16     12.71 o
   4 -11   6       31.82       20.55      1.88 o
   5 -11   6      318.40      273.80      6.90 o
   6 -11   6      139.63      146.54      4.88 o
   7 -11   6        2.86        4.79      1.94 o
   8 -11   6        8.82        7.96      1.84 o
   9 -11   6       53.68       66.39      4.30 o
  10 -11   6       53.08       56.97      2.88 o
  -8 -10   6       28.53       10.76     16.89 o
  -7 -10   6       17.73       19.54      1.71 o
  -6 -10   6       94.77      102.51      2.97 o
  -5 -10   6        3.05        3.44      1.20 o
  -4 -10   6      140.37      154.11      9.24 o
  -3 -10   6       69.94       64.83      6.05 o
  -2 -10   6      120.89      115.88      5.06 o
  -1 -10   6      638.44      644.15     26.69 o
   0 -10   6      107.96       93.60      4.61 o
   1 -10   6      592.37      551.40     38.02 o
   2 -10   6     1363.05     1339.48     21.88 o
   3 -10   6       43.74       43.86      2.86 o
   4 -10   6      804.63      717.63     15.94 o
   5 -10   6      750.76      708.42     11.12 o
   6 -10   6      237.23      204.49      5.19 o
   7 -10   6      315.19      285.63      9.99 o
   8 -10   6      264.79      246.20      8.27 o
   9 -10   6       16.25       14.29      2.11 o
  10 -10   6        2.21        3.17      1.04 o
  -9  -9   6        1.28        0.88      0.88 o
  -8  -9   6       30.14       27.06      1.87 o
  -7  -9   6       14.70       16.59      1.89 o
  -6  -9   6       56.59       62.02      2.81 o
  -5  -9   6        9.67       10.78      2.14 o
  -4  -9   6        7.29        8.59      3.21 o
  -3  -9   6      419.44      419.90     11.08 o
  -2  -9   6       10.09       11.11      2.37 o
  -1  -9   6      339.61      315.30     24.05 o
   0  -9   6       58.46       50.43      9.80 o
   1  -9   6      552.80      510.26     30.67 o
   2  -9   6     1259.77     1238.88     51.42 o
   3  -9   6      167.48      159.84      7.87 o
   4  -9   6       25.66       27.77      1.84 o
   5  -9   6      113.66       97.67      3.36 o
   6  -9   6      839.93      790.60     13.73 o
   7  -9   6       44.41       44.56      3.75 o
   8  -9   6        7.56        5.29      1.86 o
   9  -9   6       44.60       47.18      2.69 o
  10  -9   6        1.43        1.72      1.33 o
  11  -9   6        1.19        1.80      1.13 o
  -9  -8   6        5.36        4.76      1.22 o
  -8  -8   6        0.07        0.62      0.95 o
  -7  -8   6      345.90      366.49     11.52 o
  -6  -8   6      227.71      237.93      6.06 o
  -5  -8   6       26.18       25.89      2.48 o
  -4  -8   6        2.93        3.12      1.91 o
  -3  -8   6     1280.83     1286.26     28.11 o
  -2  -8   6     1675.91     1713.48     61.80 o
  -1  -8   6        9.62        3.77      4.15 o
   0  -8   6     1081.95     1175.51     47.09 o
   1  -8   6     2131.83     2115.36     68.79 o
   2  -8   6        5.53        3.79      4.76 o
   3  -8   6      581.28      594.43     32.50 o
   4  -8   6      986.73     1071.75     46.19 o
   5  -8   6       21.21       18.27      1.85 o
   6  -8   6      225.63      189.83      4.53 o
   7  -8   6       29.98       28.62      2.34 o
   8  -8   6      104.90      107.95      5.53 o
   9  -8   6        2.13        2.93      1.81 o
  10  -8   6       12.28       10.55      1.62 o
  11  -8   6        2.61        4.11      1.45 o
 -10  -7   6        2.16        2.19      1.03 o
  -9  -7   6        9.92        9.04      1.17 o
  -8  -7   6      171.51      183.78      4.87 o
  -7  -7   6       37.74       37.85      2.38 o
  -6  -7   6        1.45        1.89      1.19 o
  -5  -7   6      378.20      381.46      8.99 o
  -4  -7   6       26.38       21.66      2.90 o
  -3  -7   6      437.55      423.81     27.06 o
  -2  -7   6       37.52       37.98      7.86 o
  -1  -7   6      148.06      111.61     12.53 o
   0  -7   6       79.16       95.90      7.72 o
   1  -7   6     1391.07     1532.09     49.43 o
   2  -7   6       14.60       15.41      3.28 o
   3  -7   6     1167.81     1178.25     30.93 o
   4  -7   6       53.83       69.27      6.98 o
   5  -7   6       15.64       14.43      1.39 o
   6  -7   6      203.82      188.90      4.46 o
   7  -7   6       50.77       54.57      2.91 o
   8  -7   6        8.35        9.49      2.13 o
   9  -7   6       16.20       13.24      2.00 o
  10  -7   6        2.95        2.84      1.15 o
  11  -7   6        8.68        7.66      1.08 o
 -10  -6   6      271.73      239.04      5.86 o
  -9  -6   6        0.86        1.30      0.87 o
  -8  -6   6      131.07      128.37      4.18 o
  -7  -6   6      214.67      209.85      5.60 o
  -6  -6   6       92.38      101.02      4.17 o
  -5  -6   6      439.08      432.91     13.51 o
  -4  -6   6        6.36        5.06      3.89 o
  -3  -6   6      138.07      158.68     15.12 o
  -2  -6   6       32.87       23.37      6.22 o
  -1  -6   6        1.97        0.45      2.23 o
   0  -6   6      758.15      750.60     22.22 o
   1  -6   6      218.50      205.61     10.67 o
   2  -6   6       15.47       16.22      3.31 o
   3  -6   6      214.30      207.49     11.40 o
   4  -6   6      347.36      305.99     19.98 o
   5  -6   6      899.93      904.84     38.58 o
   6  -6   6      443.48      430.10      8.04 o
   7  -6   6       84.80       76.54      3.48 o
   8  -6   6       48.16       47.88      2.49 o
   9  -6   6        6.37        7.30      1.66 o
  10  -6   6       23.40       20.61      2.55 o
  11  -6   6       12.10       13.69      2.43 o
 -11  -5   6      445.34      307.80      8.33 o
 -10  -5   6        0.98        1.39      1.14 o
  -9  -5   6       24.92       25.67      1.68 o
  -8  -5   6      294.55      292.33      6.75 o
  -7  -5   6       86.61       86.85      3.44 o
  -6  -5   6        5.32        3.68      1.52 o
  -5  -5   6     1485.74     1471.43     55.06 o
  -4  -5   6       63.20       58.95      9.45 o
  -3  -5   6      196.00      184.40      8.85 o
  -2  -5   6      171.29      212.54      9.42 o
  -1  -5   6     2923.54     3052.76     63.54 o
   0  -5   6      384.53      459.45     15.80 o
   1  -5   6       64.54       39.99      5.96 o
   2  -5   6     2460.99     2551.00     48.88 o
   3  -5   6       98.81      131.67     12.27 o
   4  -5   6      454.88      408.91     23.62 o
   5  -5   6      205.72      196.81     16.77 o
   6  -5   6      397.13      394.39      6.08 o
   7  -5   6       17.94       18.48      1.44 o
   8  -5   6       47.90       48.16      2.77 o
   9  -5   6        8.51        8.98      1.77 o
  10  -5   6       30.30       30.39      2.17 o
  11  -5   6        0.37        2.44      1.46 o
 -11  -4   6        6.80        6.00      1.27 o
 -10  -4   6       46.92       44.23      2.94 o
  -9  -4   6        0.82        0.81      0.97 o
  -8  -4   6      468.27      470.93      7.86 o
  -7  -4   6       90.62       93.21      3.38 o
  -6  -4   6        9.73       15.21      6.28 o
  -5  -4   6       41.91       38.88      5.82 o
  -4  -4   6      117.61       90.84      6.33 o
  -3  -4   6      323.34      291.51     17.66 o
  -2  -4   6      364.52      375.37     10.88 o
  -1  -4   6     3366.84     3680.80     50.59 o
   0  -4   6      392.33      416.56     22.50 o
   1  -4   6       32.66       33.09      3.94 o
   2  -4   6       32.81       39.42      4.35 o
   3  -4   6        9.57       31.56      6.37 o
   4  -4   6     1504.17     1691.96     55.56 o
   5  -4   6      444.32      453.35     26.45 o
   6  -4   6      392.71      388.42      6.00 o
   7  -4   6      949.78      915.86     15.14 o
   8  -4   6      481.48      507.83     11.06 o
   9  -4   6       40.90       42.39      4.84 o
  10  -4   6        0.35        0.21      0.69 o
  11  -4   6        8.91       11.27      2.13 o
 -12  -3   6        0.88        2.75      3.13 o
 -11  -3   6        5.03        6.10      1.32 o
 -10  -3   6       47.60       45.35      3.09 o
  -9  -3   6      119.12      103.69      4.71 o
  -8  -3   6        5.39        5.40      1.14 o
  -7  -3   6      618.07      581.07      9.69 o
  -6  -3   6      168.25      155.49     16.49 o
  -5  -3   6      335.48      348.86     11.72 o
  -4  -3   6     1071.51     1130.16     26.16 o
  -3  -3   6      618.27      661.19     17.64 o
  -2  -3   6     6783.08     7379.47     94.38 o
  -1  -3   6      853.75      818.74     16.21 o
   0  -3   6      426.49      439.98     13.50 o
   1  -3   6        7.46        5.29      1.90 o
   2  -3   6     5511.56     5894.23    135.00 o
   3  -3   6      174.32      246.15     17.02 o
   4  -3   6        0.48       -5.62      5.02 o
   5  -3   6      331.71      339.43     23.00 o
   6  -3   6       74.22       73.81      3.45 o
   7  -3   6        5.23        4.44      0.99 o
   8  -3   6      234.71      218.58      5.15 o
   9  -3   6      122.94      139.31      5.61 o
  10  -3   6       70.94       81.73      3.66 o
 -12  -2   6        0.68        2.71      3.80 o
 -11  -2   6       30.50       34.29      2.46 o
 -10  -2   6       31.55       34.67      2.82 o
  -9  -2   6       26.78       20.95      1.89 o
  -8  -2   6       19.33       16.52      1.40 o
  -7  -2   6       67.98       83.95      6.06 o
  -6  -2   6      128.47      106.98      8.10 o
  -5  -2   6      160.33      128.25      8.17 o
  -4  -2   6      651.56      693.53     15.92 o
  -3  -2   6      217.66      194.91      7.43 o
  -2  -2   6       11.24        7.82      1.59 o
  -1  -2   6       37.02       36.99      2.75 o
   0  -2   6      387.97      326.26      8.50 o
   1  -2   6       67.24       54.67      4.06 o
   2  -2   6      228.97      246.72     16.18 o
   3  -2   6        6.99       10.85      4.05 o
   4  -2   6       24.10       18.33      5.56 o
   5  -2   6      130.35      121.29     13.55 o
   6  -2   6        2.87        2.97      0.88 o
   7  -2   6        9.70        9.27      1.29 o
   8  -2   6      259.98      277.44      7.39 o
   9  -2   6      106.87      115.92      3.94 o
  10  -2   6       80.16       13.47     46.91 o
 -12  -1   6       27.09       30.93      5.03 o
 -11  -1   6        0.67        1.15      1.21 o
 -10  -1   6        3.31        4.26      1.63 o
  -9  -1   6       10.44       10.23      1.89 o
  -8  -1   6        5.24        2.82      1.07 o
  -7  -1   6        3.35        4.53      2.59 o
  -6  -1   6        7.38        8.10      2.98 o
  -5  -1   6      561.44      668.95     36.93 o
  -4  -1   6     1018.77     1074.04     33.56 o
  -3  -1   6      554.02      615.41     11.95 o
  -2  -1   6      121.01      124.91     12.83 o
  -1  -1   6     1834.42     1902.67     22.73 o
   0  -1   6     2711.57     2899.22     52.29 o
   1  -1   6       50.81       76.87      4.69 o
   2  -1   6     1723.03     1664.76     51.52 o
   3  -1   6      721.45      761.95     32.55 o
   4  -1   6       51.26       52.17      8.83 o
   5  -1   6      315.48      293.49     21.37 o
   6  -1   6        9.76        8.22      1.19 o
   7  -1   6       14.87       13.82      1.50 o
   8  -1   6        2.32        2.22      1.00 o
   9  -1   6      133.26      146.17      6.36 o
  10  -1   6       74.86       83.33      5.83 o
 -13   0   6       36.73       19.92      3.29 o
 -12   0   6        6.52        7.69      1.96 o
 -11   0   6        5.52        6.91      2.68 o
 -10   0   6        6.82        4.12      1.55 o
  -9   0   6       85.89       76.40      6.81 o
  -8   0   6      216.30      219.99      6.25 o
  -7   0   6       29.19       30.40      7.68 o
  -6   0   6     1015.52     1101.39     45.04 o
  -5   0   6       36.33       37.08      4.57 o
  -4   0   6     3519.40     3626.17    157.26 o
  -3   0   6     7347.70     7806.06     97.13 o
  -2   0   6        4.67        5.78      2.03 o
  -1   0   6     1754.73     1764.99     26.72 o
   0   0   6      531.08      580.38     12.43 o
   1   0   6      697.96      745.10     41.22 o
   2   0   6      202.93      190.42      9.36 o
   3   0   6      907.49      914.51     36.57 o
   4   0   6      123.04      123.93     13.15 o
   5   0   6      400.38      401.96      9.29 o
   6   0   6        1.96        1.50      1.38 o
   7   0   6      144.64      144.90      6.49 o
   8   0   6       67.60       72.20      2.68 o
   9   0   6        5.56        6.54      1.55 o
  10   0   6        1.60        0.45      1.44 o
 -13   1   6       16.72        7.55      2.94 o
 -12   1   6       53.24       50.15      6.21 o
 -11   1   6       56.49       62.08      4.38 o
 -10   1   6       76.36       93.78      4.93 o
  -9   1   6        6.13        6.20      1.65 o
  -8   1   6      243.51      241.43      7.69 o
  -7   1   6        5.59        7.94      5.35 o
  -6   1   6        9.94        5.56      3.82 o
  -5   1   6      603.83      575.88     28.09 o
  -4   1   6     8374.38     8915.93    134.44 o
  -3   1   6      773.00      848.20     17.25 o
  -2   1   6      709.50      718.83     18.91 o
  -1   1   6      200.97      208.20      7.09 o
   0   1   6      479.23      478.19     11.59 o
   1   1   6      239.91      287.45     23.36 o
   2   1   6      168.45      228.51     13.08 o
   3   1   6       26.63       18.39      3.73 o
   4   1   6      238.54      239.88     18.73 o
   5   1   6      614.37      642.59     25.61 o
   6   1   6      150.63      154.76      4.76 o
   7   1   6       73.15       76.15      3.40 o
   8   1   6        1.15        2.07      1.45 o
   9   1   6        5.71        5.63      1.20 o
  10   1   6        0.95        2.14      1.15 o
 -13   2   6        0.54       -0.34      0.77 o
 -12   2   6        5.66        4.29      4.70 o
 -11   2   6      143.79      166.37      6.66 o
 -10   2   6      692.85      775.68     16.83 o
  -9   2   6       46.09       48.65      3.25 o
  -8   2   6      210.14      232.52      7.88 o
  -7   2   6      609.41      650.97     35.20 o
  -6   2   6      218.68      269.39     20.15 o
  -5   2   6      617.77      741.80     32.53 o
  -4   2   6      175.24      200.60     11.85 o
  -3   2   6     2672.48     2838.36     41.15 o
  -2   2   6     4091.60     4534.17     60.08 o
  -1   2   6      297.88      291.57      8.91 o
   0   2   6      132.22      147.81      7.08 o
   1   2   6     1214.61     1251.59     29.03 o
   2   2   6       13.67       13.03      3.15 o
   3   2   6      414.65      445.04     36.60 o
   4   2   6      431.02      459.30     12.63 o
   5   2   6       55.96       43.61      3.74 o
   6   2   6        2.94        2.76      1.21 o
   7   2   6       38.06       43.43      3.06 o
   8   2   6        4.29        4.76      1.54 o
   9   2   6        6.15        9.48      2.26 o
 -13   3   6        0.50        1.52      0.84 o
 -12   3   6       10.35       12.05      5.11 o
 -11   3   6        1.23        1.90      2.01 o
 -10   3   6      329.69      357.95     11.57 o
  -9   3   6       21.65       24.89      3.10 o
  -8   3   6       21.95       34.72      2.98 o
  -7   3   6       45.28       40.63      8.94 o
  -6   3   6       20.30       35.34      7.48 o
  -5   3   6       15.44       15.39      4.63 o
  -4   3   6      993.44     1319.44     30.88 o
  -3   3   6      225.94      224.79     10.26 o
  -2   3   6       24.81       41.82      3.87 o
  -1   3   6     2807.14     3062.42     43.88 o
   0   3   6     1069.26     1132.39     27.41 o
   1   3   6       21.30       17.92      6.00 o
   2   3   6      208.33      211.94     11.51 o
   3   3   6     1057.02     1077.58     45.02 o
   4   3   6      114.14      103.66      5.51 o
   5   3   6      320.08      317.39     11.84 o
   6   3   6        3.69        4.86      1.32 o
   7   3   6       80.69       82.18      4.01 o
   8   3   6       30.91       30.53      2.78 o
   9   3   6       54.84       55.77      3.97 o
 -13   4   6       13.20        1.65      3.16 o
 -12   4   6       44.55       30.23      5.41 o
 -11   4   6      124.94      120.01      9.32 o
 -10   4   6        5.37        3.76      1.90 o
  -9   4   6       87.99       91.34      7.66 o
  -8   4   6        3.35        1.18      1.73 o
  -7   4   6      205.01      212.39     19.88 o
  -6   4   6      244.80      301.92     22.36 o
  -5   4   6      108.93      150.60     14.26 o
  -4   4   6      851.23      782.52     29.82 o
  -3   4   6      241.90      242.40     17.71 o
  -2   4   6       18.99       22.21      2.74 o
  -1   4   6      672.41      666.31     23.57 o
   0   4   6     3097.10     3156.79     85.34 o
   1   4   6      254.78      248.03     18.35 o
   2   4   6       33.87       28.95      6.87 o
   3   4   6       27.05       27.23      3.16 o
   4   4   6       33.31       37.19      3.91 o
   5   4   6        2.02        3.58      1.40 o
   6   4   6      139.22      141.04     10.11 o
   7   4   6       23.65       28.75      2.66 o
   8   4   6        7.47        5.25      1.07 o
 -13   5   6       44.73       45.91     22.51 o
 -12   5   6        1.42        0.33      4.49 o
 -11   5   6        3.90        4.50      5.54 o
 -10   5   6        0.99        0.38      1.95 o
  -9   5   6      316.87      353.68      9.66 o
  -8   5   6      193.41      222.19     14.70 o
  -7   5   6        1.89        4.36      2.03 o
  -6   5   6      134.29      131.62     14.98 o
  -5   5   6      988.26     1028.16     37.60 o
  -4   5   6      146.10      148.34     11.95 o
  -3   5   6       13.74       22.02      4.44 o
  -2   5   6      326.89      324.39     16.20 o
  -1   5   6      471.06      472.41     26.17 o
   0   5   6      139.78      140.99     14.43 o
   1   5   6       84.44       86.82     11.85 o
   2   5   6      974.41      990.16     22.69 o
   3   5   6      297.77      295.82      8.25 o
   4   5   6       52.28       49.38      4.48 o
   5   5   6       29.77       23.57      3.25 o
   6   5   6       64.99       77.60      6.69 o
   7   5   6        8.56        7.23      1.48 o
   8   5   6       16.89       16.09      2.19 o
 -13   6   6        8.91        2.63      4.54 o
 -12   6   6       20.14        3.29      4.14 o
 -11   6   6        3.43        3.16      5.56 o
 -10   6   6      252.31      273.81     23.69 o
  -9   6   6      158.38      158.46      5.17 o
  -8   6   6       24.65       26.80      2.49 o
  -7   6   6      187.77      198.76      9.08 o
  -6   6   6       45.53       42.99      2.14 o
  -5   6   6      229.09      269.74     17.36 o
  -4   6   6     1293.21     1396.80    100.64 o
  -3   6   6     1916.12     1927.74     64.87 o
  -2   6   6       97.33       96.91     12.19 o
  -1   6   6     1036.01      969.17     42.15 o
   0   6   6      856.54      883.96     40.87 o
   1   6   6     1665.01     1663.38     25.43 o
   2   6   6      103.16      105.91      4.47 o
   3   6   6      138.99      150.22      5.50 o
   4   6   6       96.15       94.10      5.88 o
   5   6   6        0.47        0.27      1.29 o
   6   6   6        2.62        4.06      2.58 o
   7   6   6        1.78        1.43      0.79 o
 -13   7   6        1.78        2.51      0.93 o
 -12   7   6       11.86       11.57      1.84 o
 -11   7   6        0.17        0.96      1.54 o
 -10   7   6       65.73       67.97     13.22 o
  -9   7   6       67.81       78.02      3.13 o
  -8   7   6       73.76       66.24      2.52 o
  -7   7   6      538.51      520.90      9.22 o
  -6   7   6        8.31        8.99      1.31 o
  -5   7   6      697.71      704.02      8.41 o
  -4   7   6       13.25        7.21      1.13 o
  -3   7   6      163.16      124.74      6.50 o
  -2   7   6     1086.20     1046.12     17.29 o
  -1   7   6       73.80       75.17      2.88 o
   0   7   6      219.60      193.11      4.85 o
   1   7   6      113.05      110.32      4.94 o
   2   7   6      262.45      272.61      6.47 o
   3   7   6      630.22      632.22     17.42 o
   4   7   6      127.81      133.74      6.40 o
   5   7   6       20.43       19.21      3.06 o
   6   7   6        2.60        3.61      1.88 o
 -12   8   6       29.88       30.41      3.08 o
 -11   8   6       91.24      101.01      5.08 o
 -10   8   6       35.55       37.67      3.54 o
  -9   8   6       96.28       99.00      3.15 o
  -8   8   6       23.96       25.45      1.98 o
  -7   8   6     1019.85     1005.96     23.00 o
  -6   8   6      327.60      305.96      8.16 o
  -5   8   6       12.29       13.02      1.32 o
  -4   8   6      114.36      111.02      4.23 o
  -3   8   6       56.85       57.64      2.34 o
  -2   8   6      117.17      120.21      3.84 o
  -1   8   6       38.09       37.02      2.19 o
   0   8   6      611.30      586.89     13.34 o
   1   8   6        6.15        6.71      1.79 o
   2   8   6        4.35        5.33      1.24 o
   3   8   6       67.44       77.48      5.01 o
   4   8   6      169.51      184.62      7.00 o
   5   8   6      141.32      137.53     19.05 o
   6   8   6        1.16        1.49      1.13 o
 -12   9   6       11.89        2.25      4.16 o
 -11   9   6        7.43        6.80      1.14 o
 -10   9   6       70.65       78.85      4.51 o
  -9   9   6      179.49      192.23      5.01 o
  -8   9   6      274.42      282.63      5.64 o
  -7   9   6       52.20       47.67      2.25 o
  -6   9   6       70.42       71.92      2.72 o
  -5   9   6       58.04       44.48      2.17 o
  -4   9   6       98.36      106.91      4.74 o
  -3   9   6      348.46      330.70      9.82 o
  -2   9   6      449.73      447.55     24.18 o
  -1   9   6      288.07      284.85      8.47 o
   0   9   6      148.57      149.39      5.89 o
   1   9   6      430.36      442.80      8.57 o
   2   9   6       48.15       48.91      2.45 o
   3   9   6      117.06      120.68      6.45 o
   4   9   6       69.00       55.67      3.12 o
   5   9   6      287.97      314.47      9.99 o
 -12  10   6       22.00       21.02      1.60 o
 -11  10   6       14.90       17.01      1.98 o
 -10  10   6       72.24       76.69      4.56 o
  -9  10   6        0.02        0.75      0.90 o
  -8  10   6      114.56      122.47      3.34 o
  -7  10   6      204.97      204.60      5.57 o
  -6  10   6       54.82       62.64      3.07 o
  -5  10   6       32.33       27.00      1.82 o
  -4  10   6      149.03      130.78      5.15 o
  -3  10   6      172.56      181.31      6.82 o
  -2  10   6        1.04        0.65      1.27 o
  -1  10   6      220.15      216.17      7.20 o
   0  10   6      457.99      499.99     11.72 o
   1  10   6       49.84       56.32      3.42 o
   2  10   6      148.19      159.24      7.50 o
   3  10   6       14.83       10.64      1.41 o
   4  10   6       27.94       30.70      2.72 o
 -11  11   6        0.37        0.83      0.62 o
 -10  11   6       14.93       15.56      2.03 o
  -9  11   6      134.26      142.90      4.72 o
  -8  11   6       82.90       88.56      3.89 o
  -7  11   6       19.29       23.56      3.41 o
  -6  11   6      183.57      203.60      6.60 o
  -5  11   6      181.01      202.48     15.21 o
  -4  11   6       21.73       19.04      3.51 o
  -3  11   6       12.86        9.83      1.39 o
  -2  11   6        9.79        7.96      1.49 o
  -1  11   6       69.67       80.76      3.36 o
   0  11   6       70.93       79.95      3.24 o
   1  11   6       88.64       94.17      3.26 o
   2  11   6       41.03       37.89      6.17 o
   3  11   6        0.39        0.89      0.82 o
 -10  12   6       10.15       10.78      0.97 o
  -9  12   6        8.42        8.22      1.13 o
  -8  12   6        3.31        3.86      1.07 o
  -7  12   6       39.06       42.75      2.61 o
  -6  12   6        4.30        1.87      2.04 o
  -5  12   6       58.11       65.13      3.67 o
  -4  12   6       58.79       55.30      5.50 o
  -3  12   6      118.42       52.92     46.35 o
  -2  12   6        3.36        2.63      1.02 o
  -1  12   6       11.54       15.87      1.47 o
   0  12   6       12.19       13.40      1.26 o
   1  12   6       19.56       19.10      1.50 o
  -9  13   6        3.52        5.13      0.94 o
  -8  13   6       49.52       49.57      3.63 o
  -7  13   6       20.36       21.36      1.87 o
  -6  13   6       84.56       95.80      5.08 o
  -5  13   6       27.29       23.81      1.85 o
  -4  13   6        6.97        9.61      1.38 o
  -3  13   6      214.46      237.53      8.93 o
  -1  13   6       71.63       59.11     11.94 o
  -7  14   6       71.51       61.52      2.27 o
  -6  14   6        6.14        5.12      1.08 o
  -5  14   6        4.85        7.37      1.44 o
  -4  14   6       67.21       51.04     21.55 o
  -3  14   6       22.97       20.48      3.07 o
   0 -16   7       10.75       11.37      0.86 o
   1 -16   7       42.36       39.12      2.15 o
   2 -16   7       56.52       57.27      4.35 o
   3 -16   7       12.62       12.97      1.51 o
   4 -16   7       72.33       76.30      9.25 o
   5 -16   7       44.64       44.54      3.04 o
  -3 -15   7        7.49        8.08      1.07 o
  -2 -15   7        0.54        1.47      0.63 o
  -1 -15   7       36.83       39.59      2.16 o
   0 -15   7       39.26       35.74      2.26 o
   1 -15   7      105.89      105.60      8.40 o
   2 -15   7        3.00        0.22      1.18 o
   3 -15   7       89.53       88.23      4.30 o
   4 -15   7       65.61       73.45      3.89 o
   5 -15   7       25.23       33.00      2.48 o
   6 -15   7       12.78       11.00      2.30 o
   7 -15   7        2.98        4.91      1.55 o
  -4 -14   7       23.64       23.52      1.47 o
  -3 -14   7        2.19        1.68      1.01 o
  -2 -14   7       55.62       56.23      2.99 o
  -1 -14   7        9.80        9.49      1.61 o
   0 -14   7       28.13       27.16      2.46 o
   1 -14   7      126.12      130.48     11.21 o
   2 -14   7      250.64      254.65     27.52 o
   3 -14   7        2.56        2.21      2.63 o
   4 -14   7       30.06       27.97      2.55 o
   5 -14   7       49.04       55.16      3.28 o
   6 -14   7        2.45        0.96      1.09 o
   7 -14   7        0.02        1.14      0.91 o
   8 -14   7       28.23       22.83      6.95 o
  -5 -13   7        1.92        2.06      0.72 o
  -4 -13   7        3.79        4.71      1.02 o
  -3 -13   7      113.93      121.19      5.59 o
  -2 -13   7       74.90       71.78      3.82 o
  -1 -13   7      101.51       91.72      4.39 o
   0 -13   7       89.29       86.55      5.00 o
   1 -13   7       50.86       46.19      2.60 o
   2 -13   7       46.56       58.11      3.23 o
   3 -13   7      179.29      185.16      6.91 o
   4 -13   7      251.95      233.12     12.21 o
   5 -13   7        4.07        5.74      1.52 o
   6 -13   7        3.16        6.80      1.77 o
   7 -13   7        4.24        1.75      1.30 o
   8 -13   7       15.11       10.12      2.23 o
   9 -13   7        0.32        1.98      1.27 o
  -6 -12   7      119.79      132.17      7.40 o
  -5 -12   7      151.98      168.45      4.25 o
  -4 -12   7       59.35       60.16      3.38 o
  -3 -12   7       45.61       45.64      3.22 o
  -2 -12   7       69.94       64.47      3.90 o
  -1 -12   7       29.13       32.18      2.37 o
   0 -12   7      488.03      490.31     11.03 o
   1 -12   7       54.45       55.18      2.93 o
   2 -12   7      452.20      374.23     10.91 o
   3 -12   7      131.81      113.81      8.64 o
   4 -12   7      303.36      260.25     13.60 o
   5 -12   7      388.94      347.50     28.77 o
   6 -12   7       27.31       24.39      3.77 o
   7 -12   7       57.94       51.93      3.79 o
   8 -12   7       29.63       33.16      2.49 o
   9 -12   7        1.73        1.16      0.91 o
  -7 -11   7        2.82        3.98      0.94 o
  -6 -11   7        2.89        1.01      0.94 o
  -5 -11   7        1.74        3.81      2.58 o
  -4 -11   7      261.61      272.45      8.06 o
  -3 -11   7        6.61        6.60      1.84 o
  -2 -11   7      452.74      463.46     12.54 o
  -1 -11   7      198.66      202.03      6.85 o
   0 -11   7      567.45      531.39     10.25 o
   1 -11   7       18.44       20.51      1.96 o
   2 -11   7      130.87      125.75      8.68 o
   3 -11   7      159.06      144.21      9.47 o
   4 -11   7      515.82      479.52     18.31 o
   5 -11   7      154.91      133.09      6.02 o
   6 -11   7      111.02       85.71     14.49 o
   7 -11   7       34.98       39.95      4.20 o
   8 -11   7        1.95        1.66      1.35 o
   9 -11   7        7.53        6.99      1.29 o
  10 -11   7       62.90       65.75      3.86 o
  -8 -10   7        0.87        0.42      0.65 o
  -7 -10   7       32.44        9.83     17.64 o
  -6 -10   7      156.64      155.01      4.36 o
  -5 -10   7      237.65      242.27      6.01 o
  -4 -10   7        6.60        9.17      2.95 o
  -3 -10   7       14.67       13.37      2.16 o
  -2 -10   7       87.36       93.62      6.30 o
  -1 -10   7     1032.41      986.60     27.32 o
   0 -10   7       49.61       51.12      3.85 o
   1 -10   7       59.36       57.74      3.35 o
   2 -10   7      913.17      895.06     23.92 o
   3 -10   7      469.16      431.70     45.09 o
   4 -10   7       69.95       51.60      5.66 o
   5 -10   7      310.75      294.82     11.54 o
   6 -10   7      120.52      115.28      4.68 o
   7 -10   7       88.82       90.02      4.04 o
   8 -10   7        2.79        5.02      1.85 o
   9 -10   7       11.35       15.20      2.49 o
  10 -10   7       87.21       85.15      3.04 o
  -9  -9   7        0.92        1.40      0.94 o
  -8  -9   7      115.48      105.34      8.39 o
  -7  -9   7       97.06      104.07      3.34 o
  -6  -9   7       50.61       51.29      2.02 o
  -5  -9   7      118.13      113.70      4.96 o
  -4  -9   7        8.12        5.75      1.67 o
  -3  -9   7        4.28        3.84      1.80 o
  -2  -9   7        2.75        4.21      3.01 o
  -1  -9   7      562.38      568.93     17.79 o
   0  -9   7      255.65      263.18     11.04 o
   1  -9   7        3.44        3.55      2.16 o
   2  -9   7       26.78       24.66      3.49 o
   3  -9   7      790.02      747.33     27.88 o
   4  -9   7       69.07       55.67      4.07 o
   5  -9   7        1.20        1.94      1.56 o
   6  -9   7       15.20       11.56      2.59 o
   7  -9   7      153.78      140.57     12.24 o
   8  -9   7        0.81        2.31      1.37 o
   9  -9   7        0.38        0.93      1.03 o
  10  -9   7        1.18        1.44      0.94 o
  -9  -8   7       29.75       27.40      2.70 o
  -8  -8   7       21.24       20.49      1.40 o
  -7  -8   7        9.94       10.54      1.49 o
  -6  -8   7      139.76      146.94      4.67 o
  -5  -8   7       15.61       13.99      2.05 o
  -4  -8   7      145.21      136.08      5.14 o
  -3  -8   7       37.03       36.24      2.22 o
  -2  -8   7      573.39      549.78     31.52 o
  -1  -8   7      176.78      170.99     16.64 o
   0  -8   7       69.81       53.08      9.23 o
   1  -8   7      480.90      493.12     28.55 o
   2  -8   7      537.33      514.53     29.42 o
   3  -8   7       17.60       14.62      2.13 o
   4  -8   7       26.88       28.70      6.84 o
   5  -8   7       45.39       40.32      3.19 o
   6  -8   7       16.44       19.46      5.27 o
   7  -8   7       20.41       17.66      2.64 o
   8  -8   7      128.31      123.39      5.78 o
   9  -8   7       39.67       42.91      3.10 o
  10  -8   7        1.43        2.23      1.23 o
 -10  -7   7        9.17        8.73      1.51 o
  -9  -7   7        0.86        1.37      0.88 o
  -8  -7   7       43.85       47.60      2.17 o
  -7  -7   7      210.48      235.78      9.36 o
  -6  -7   7        2.23        4.09      1.25 o
  -5  -7   7       48.30       42.64      2.85 o
  -4  -7   7       98.22       96.80      3.48 o
  -3  -7   7      484.46      473.64     28.40 o
  -2  -7   7       43.14       44.76      8.84 o
  -1  -7   7     1396.52     1478.20     52.29 o
   0  -7   7      429.33      450.91     17.99 o
   1  -7   7      740.73      744.08     23.70 o
   2  -7   7      452.18      403.87     19.46 o
   3  -7   7     1071.82     1166.14     31.76 o
   4  -7   7       34.86       31.06      3.21 o
   5  -7   7       15.47       13.40      1.84 o
   6  -7   7       64.27       51.94      5.48 o
   7  -7   7       28.54       27.30      4.26 o
   8  -7   7      202.33      190.77      9.90 o
   9  -7   7        4.54        3.06      1.52 o
  10  -7   7        3.65        3.48      1.85 o
 -10  -6   7       68.25       64.51      2.89 o
  -9  -6   7       30.99       25.49      1.54 o
  -8  -6   7        0.72        0.81      1.01 o
  -7  -6   7        6.90        6.94      1.40 o
  -6  -6   7      182.81      191.41      5.88 o
  -5  -6   7       77.60       74.96      3.49 o
  -4  -6   7      859.79      892.66     40.38 o
  -3  -6   7       76.34       76.93     10.87 o
  -2  -6   7      647.77      648.99     31.12 o
  -1  -6   7      119.01      114.04     12.11 o
   0  -6   7      238.22      289.20     13.39 o
   1  -6   7       39.42       29.25      4.51 o
   2  -6   7       12.06       10.26      3.12 o
   3  -6   7       61.88       57.29      6.15 o
   4  -6   7       68.42       60.12      6.61 o
   5  -6   7      270.93      275.53      6.28 o
   6  -6   7      141.03      138.89      6.90 o
   7  -6   7       91.88       92.37      4.00 o
   8  -6   7      136.69      134.85      4.73 o
   9  -6   7       31.82       34.84      3.89 o
  10  -6   7        5.45        4.58      1.87 o
 -11  -5   7       85.19       65.48      5.73 o
 -10  -5   7        0.73        0.51      1.20 o
  -9  -5   7       27.73       32.50      1.81 o
  -8  -5   7      119.51      122.07      3.58 o
  -7  -5   7       83.21       73.54      3.31 o
  -6  -5   7        5.74        7.60      1.23 o
  -5  -5   7      470.91      478.71     28.47 o
  -4  -5   7     2147.17     2310.41     70.46 o
  -3  -5   7        4.60        8.33      2.55 o
  -2  -5   7       59.42       79.40      7.22 o
  -1  -5   7       28.47       17.56      3.44 o
   0  -5   7     1517.14     1713.94     95.12 o
   1  -5   7      679.61      848.99     65.83 o
   2  -5   7      613.50      605.80     19.72 o
   3  -5   7       60.26       50.90      5.69 o
   4  -5   7        6.36        6.53      4.80 o
   5  -5   7      348.70      331.15      6.99 o
   6  -5   7     4104.29     3942.57     58.49 o
   7  -5   7      494.72      490.03     10.13 o
   8  -5   7       41.63       41.06      3.55 o
   9  -5   7        0.68        1.25      0.55 o
  10  -5   7       15.40       14.78      2.05 o
 -11  -4   7        0.10        0.37      1.07 o
 -10  -4   7      149.34      160.16      7.67 o
  -9  -4   7      516.13      509.43     11.49 o
  -8  -4   7        0.92        1.83      1.02 o
  -7  -4   7      208.96      189.84      5.88 o
  -6  -4   7      105.40      119.13      4.53 o
  -5  -4   7       17.29       69.45     40.15 o
  -4  -4   7       23.37       32.63      4.10 o
  -3  -4   7       15.77       13.87      2.72 o
  -2  -4   7     3767.08     4172.73     58.07 o
  -1  -4   7       91.42       66.30      5.73 o
   0  -4   7      103.40      133.36      7.80 o
   1  -4   7     4487.75     5004.36    270.12 o
   2  -4   7       15.26       15.37      3.02 o
   3  -4   7       13.26       20.35      5.97 o
   4  -4   7       48.28       43.53      8.18 o
   5  -4   7       75.16       74.11      3.34 o
   6  -4   7       35.46       32.99      2.32 o
   7  -4   7       81.82       72.28      3.50 o
   8  -4   7      126.46      133.58      4.58 o
   9  -4   7        1.45        2.65      1.51 o
  10  -4   7        0.03       -0.02      1.07 o
 -12  -3   7        2.09        1.11      2.92 o
 -11  -3   7       91.69      102.66      8.97 o
 -10  -3   7       20.75       27.89      2.51 o
  -9  -3   7        3.40        2.30      1.28 o
  -8  -3   7        7.62        5.75      1.12 o
  -7  -3   7      221.50      230.74      4.72 o
  -6  -3   7        0.01        0.91      3.43 o
  -5  -3   7       21.15       29.42      3.54 o
  -4  -3   7       14.47       18.12      2.75 o
  -3  -3   7     2929.91     3256.65     47.91 o
  -2  -3   7      104.61      102.73      5.52 o
  -1  -3   7      534.83      543.63     13.08 o
   0  -3   7     1063.65     1154.90     64.84 o
   1  -3   7      212.18      191.37     15.04 o
   2  -3   7      987.44     1046.30     39.81 o
   3  -3   7       32.57       26.27      6.66 o
   4  -3   7       29.25       25.51      6.81 o
   5  -3   7       26.37       30.42      2.04 o
   6  -3   7       72.40       72.23      3.40 o
   7  -3   7      519.76      529.81     10.50 o
   8  -3   7       81.16       84.68      3.61 o
   9  -3   7       10.99       17.56      3.72 o
  10  -3   7       58.68       50.69      3.32 o
 -12  -2   7        5.39        7.42      1.80 o
 -11  -2   7        2.49        3.02      1.28 o
 -10  -2   7       39.36       39.27      3.02 o
  -9  -2   7        3.20        4.41      1.60 o
  -8  -2   7       37.70       30.63      1.80 o
  -7  -2   7       88.20       90.71      2.69 o
  -6  -2   7      291.49      295.77     14.03 o
  -5  -2   7       22.55       36.33      4.75 o
  -4  -2   7     1534.30     1658.38     34.60 o
  -3  -2   7     2714.72     3056.94     47.83 o
  -2  -2   7     2257.26     2395.38     55.84 o
  -1  -2   7       47.29       42.14      4.56 o
   0  -2   7      721.12      714.17     29.95 o
   1  -2   7      418.54      406.43     22.04 o
   2  -2   7      187.21      183.32     15.04 o
   3  -2   7      842.48      833.72     36.38 o
   4  -2   7       20.05       14.36      5.40 o
   5  -2   7       15.21       18.37      1.47 o
   6  -2   7       81.07       86.03      3.05 o
   7  -2   7       33.66       32.62      2.48 o
   8  -2   7      168.50      176.94      5.23 o
   9  -2   7       35.05       37.75      4.75 o
  10  -2   7      190.46      171.96     14.28 o
 -12  -1   7        2.27        2.36      1.38 o
 -11  -1   7       13.74       23.20      3.45 o
 -10  -1   7       18.40       22.19      2.44 o
  -9  -1   7        1.29        1.49      1.54 o
  -8  -1   7       15.23       14.55      1.93 o
  -7  -1   7        4.63        4.51      1.29 o
  -6  -1   7       21.98       22.84      5.91 o
  -5  -1   7       73.21       77.09      6.69 o
  -4  -1   7     1490.46     1492.09     32.96 o
  -3  -1   7       35.16       42.21      3.69 o
  -2  -1   7       19.61       20.29      3.32 o
  -1  -1   7      105.42       76.57      5.94 o
   0  -1   7       80.41       47.42      4.72 o
   1  -1   7     1135.83     1320.63     45.36 o
   2  -1   7      477.09      504.03     26.06 o
   3  -1   7      412.35      394.85     24.03 o
   4  -1   7       45.55       54.14      9.43 o
   5  -1   7      142.66      135.10      4.24 o
   6  -1   7        5.33        6.22      1.24 o
   7  -1   7      174.61      177.89      5.38 o
   8  -1   7        5.61        6.55      1.34 o
   9  -1   7       23.38       29.19      2.36 o
  10  -1   7        1.07        1.94      1.25 o
 -13   0   7       43.12       11.86      2.86 o
 -12   0   7       57.73       59.21     10.58 o
 -11   0   7       15.64       13.42      2.59 o
 -10   0   7       27.73       25.71      4.08 o
  -9   0   7       73.32       74.83      4.06 o
  -8   0   7      109.18      107.56      5.32 o
  -7   0   7       53.18       61.14      9.19 o
  -6   0   7      403.52      454.64     17.80 o
  -5   0   7      104.52       95.14      7.43 o
  -4   0   7     6444.71     7096.10    110.56 o
  -3   0   7     3377.68     3434.63    144.05 o
  -2   0   7     1062.88     1122.00     20.50 o
  -1   0   7      298.69      341.15      9.42 o
   0   0   7      303.41      258.53     11.15 o
   1   0   7      185.82      182.47     14.49 o
   2   0   7     1082.71     1110.63     41.90 o
   3   0   7        0.79        0.80      2.85 o
   4   0   7      303.97      306.33      9.69 o
   5   0   7       27.72       35.48      2.70 o
   6   0   7        1.22        2.41      1.19 o
   7   0   7       87.49       77.76      3.48 o
   8   0   7       38.68       45.06      3.31 o
   9   0   7        8.55       11.14      2.03 o
 -13   1   7        4.43        2.08      2.70 o
 -12   1   7       30.89       35.90      9.43 o
 -11   1   7       40.64       51.01      5.01 o
 -10   1   7       12.80       13.97      2.65 o
  -9   1   7      292.95      295.69      9.04 o
  -8   1   7      231.54      226.23      7.19 o
  -7   1   7       46.58       46.10      6.31 o
  -6   1   7      281.91      316.61     14.76 o
  -5   1   7      852.29      912.21     25.09 o
  -4   1   7     4503.60     4641.40    108.55 o
  -3   1   7      867.39      941.88     26.87 o
  -2   1   7     2980.78     3159.11     45.36 o
  -1   1   7       96.48       82.93      4.77 o
   0   1   7      754.94      748.18     16.45 o
   1   1   7     2541.54     2727.77    134.56 o
   2   1   7       20.38       20.45      3.83 o
   3   1   7      922.34      895.99     38.78 o
   4   1   7        1.70        2.08      1.28 o
   5   1   7      186.58      156.49      6.07 o
   6   1   7      565.93      547.76     10.38 o
   7   1   7       51.36       49.56      2.71 o
   8   1   7        1.07        0.18      1.32 o
   9   1   7        0.73        1.79      1.62 o
 -13   2   7        0.82        0.65      2.83 o
 -12   2   7       15.52        9.78      4.79 o
 -11   2   7        5.14        5.78      2.21 o
 -10   2   7      639.47      672.19     15.07 o
  -9   2   7      327.29      364.53     14.11 o
  -8   2   7      134.86      153.56      8.31 o
  -7   2   7      170.17      202.44     12.42 o
  -6   2   7      374.43      368.41     16.04 o
  -5   2   7     2297.50     2496.08     49.58 o
  -4   2   7      137.59      134.58     11.32 o
  -3   2   7      220.33      306.87     12.83 o
  -2   2   7      115.98      103.77      5.77 o
  -1   2   7      659.07      674.77     15.74 o
   0   2   7       26.88       31.10      4.66 o
   1   2   7      214.68      184.39     10.29 o
   2   2   7       39.08       23.52      5.48 o
   3   2   7      198.33      224.49     33.17 o
   4   2   7      177.98      175.46      7.36 o
   5   2   7       77.88       87.43      4.55 o
   6   2   7       29.93       39.60      2.44 o
   7   2   7      214.12      201.09      5.30 o
   8   2   7      120.88      135.74      4.96 o
 -13   3   7        0.10        0.09      2.96 o
 -12   3   7       31.05       11.73      4.64 o
 -11   3   7      153.11      177.53     27.34 o
 -10   3   7        5.58        5.28      2.24 o
  -9   3   7      168.47      175.40      6.77 o
  -8   3   7        7.73        7.88      1.71 o
  -7   3   7       48.93       53.20      6.52 o
  -6   3   7        7.64        7.71      2.81 o
  -5   3   7       40.72       35.21      6.44 o
  -4   3   7       82.70       97.16      9.90 o
  -3   3   7       57.22       65.43      4.94 o
  -2   3   7      125.19       93.89      5.57 o
  -1   3   7     1059.18     1037.93     21.26 o
   0   3   7      253.22      228.08     11.66 o
   1   3   7        7.46        4.72      2.92 o
   2   3   7      232.17      237.22     12.99 o
   3   3   7      186.02      173.07     16.90 o
   4   3   7        3.82        3.50      1.67 o
   5   3   7       33.94       31.93      2.24 o
   6   3   7      214.96      238.19      5.77 o
   7   3   7       89.80       82.15      3.58 o
   8   3   7       38.39       38.64      2.29 o
 -13   4   7        0.69        0.28      0.87 o
 -12   4   7        0.45       -0.39      0.39 o
 -11   4   7       25.44       29.66      8.68 o
 -10   4   7       24.29       33.58      4.27 o
  -9   4   7       11.11       10.38      2.34 o
  -8   4   7        2.56        1.83      2.61 o
  -7   4   7       56.43       58.92      3.88 o
  -6   4   7      434.97      449.71     24.35 o
  -5   4   7      202.84      203.18     15.28 o
  -4   4   7       94.31       86.70      9.34 o
  -3   4   7     1323.75     1300.87    103.39 o
  -2   4   7       45.81       37.51      4.56 o
  -1   4   7        7.74        3.63      3.09 o
   0   4   7     1021.73     1085.39     43.32 o
   1   4   7      441.48      463.74     27.17 o
   2   4   7      197.02      208.34     10.50 o
   3   4   7       20.98       20.65      3.18 o
   4   4   7      177.26      179.18      6.42 o
   5   4   7       34.00       37.72      2.33 o
   6   4   7        2.03        0.82      2.41 o
   7   4   7       13.43       14.17      1.82 o
   8   4   7       16.33       14.67      2.02 o
 -13   5   7       85.40       93.46      3.92 o
 -12   5   7        6.23        3.65      1.41 o
 -11   5   7       45.71       47.35     14.93 o
 -10   5   7       34.79       32.53      4.27 o
  -9   5   7       18.08       18.33      2.92 o
  -8   5   7        7.08        9.23      1.87 o
  -7   5   7        7.16        6.02      1.37 o
  -6   5   7       69.13       81.81      2.84 o
  -5   5   7      966.24      996.97     37.73 o
  -4   5   7      345.00      335.13     20.22 o
  -3   5   7      148.16      135.92     15.28 o
  -2   5   7     1017.60      901.33     39.65 o
  -1   5   7      940.79      924.28     40.70 o
   0   5   7        9.97       12.67      4.95 o
   1   5   7      156.26      156.32      7.15 o
   2   5   7      321.80      321.77     11.14 o
   3   5   7      156.34      148.13      7.59 o
   4   5   7        5.70        7.85      2.61 o
   5   5   7       38.98       38.45      2.42 o
   6   5   7       20.29       24.08      3.83 o
   7   5   7        9.50        8.22      1.21 o
 -13   6   7       92.31       94.89      3.61 o
 -12   6   7        9.13        9.82      1.25 o
 -11   6   7       60.23       62.84      3.08 o
 -10   6   7       83.33       90.11     14.61 o
  -9   6   7     1136.70     1119.99     70.42 o
  -8   6   7      153.74      153.84      4.30 o
  -7   6   7        7.22        7.10      1.35 o
  -6   6   7      126.77      124.28      3.08 o
  -5   6   7        8.02        8.03      1.06 o
  -4   6   7      398.81      402.01      6.39 o
  -3   6   7     1447.08     1291.66     51.47 o
  -2   6   7      103.58       93.36      3.76 o
  -1   6   7        9.41       10.60      1.59 o
   0   6   7       75.18       70.51      2.80 o
   1   6   7       48.12       49.46      4.74 o
   2   6   7      232.60      243.16     10.84 o
   3   6   7        1.61        1.78      1.97 o
   4   6   7       26.17       26.97      2.53 o
   5   6   7        2.20        3.65      1.12 o
   6   6   7        0.03        0.05      1.00 o
 -12   7   7        2.11        3.13      0.88 o
 -11   7   7      218.10      240.74      7.57 o
 -10   7   7       15.63       20.11      2.29 o
  -9   7   7      124.14      132.60      3.49 o
  -8   7   7      291.23      286.65      5.87 o
  -7   7   7      389.69      374.04      7.97 o
  -6   7   7      853.12      832.35      9.42 o
  -5   7   7       81.50       76.38      2.45 o
  -4   7   7      431.80      405.21      6.19 o
  -3   7   7      157.01      128.35      3.61 o
  -2   7   7      458.85      415.77      7.93 o
  -1   7   7       13.75       13.93      1.29 o
   0   7   7      406.43      405.48     10.32 o
   1   7   7      312.23      299.02     15.91 o
   2   7   7      564.45      597.51     15.68 o
   3   7   7      599.33      587.01     23.39 o
   4   7   7      215.90      209.99      6.24 o
   5   7   7        5.44        5.17      1.19 o
   6   7   7       30.71       24.36      1.71 o
 -12   8   7        0.83        0.34      0.24 o
 -11   8   7       42.90       48.95      2.95 o
 -10   8   7      117.95      129.63      4.50 o
  -9   8   7        4.27        3.45      0.94 o
  -8   8   7      295.78      288.58      5.26 o
  -7   8   7       64.58       61.13      2.15 o
  -6   8   7     1314.13     1194.67     15.44 o
  -5   8   7        8.27        7.66      1.20 o
  -4   8   7      172.11      161.51      4.32 o
  -3   8   7      153.40      139.88      4.00 o
  -2   8   7      172.89      175.58      4.34 o
  -1   8   7       61.93       58.65      2.78 o
   0   8   7      271.40      267.54      8.05 o
   1   8   7       33.77       36.53      2.32 o
   2   8   7      137.33      140.62      5.04 o
   3   8   7       62.82       55.80      3.11 o
   4   8   7      304.50      317.95     31.44 o
   5   8   7       48.48       47.79      2.30 o
 -12   9   7       10.98       14.02      1.42 o
 -11   9   7        2.30        2.69      0.89 o
 -10   9   7       39.07       36.53      2.21 o
  -9   9   7       60.82       66.73      2.42 o
  -8   9   7       38.24       43.89      2.10 o
  -7   9   7        0.86        1.53      0.90 o
  -6   9   7       21.44       21.80      1.65 o
  -5   9   7       17.81       17.05      1.84 o
  -4   9   7       59.83       64.72      2.70 o
  -3   9   7        2.60        4.31      1.11 o
  -2   9   7      100.88      113.03      3.45 o
  -1   9   7      183.23      188.44      6.56 o
   0   9   7        9.66       13.81      2.08 o
   1   9   7      618.26      644.27     10.04 o
   2   9   7      231.04      238.15      5.55 o
   3   9   7       30.76       30.08      3.46 o
   4   9   7       88.37       84.37      9.54 o
 -11  10   7        5.29        6.34      1.33 o
 -10  10   7       18.82       17.09      1.37 o
  -9  10   7       30.89       30.69      1.55 o
  -8  10   7       73.08       84.05      2.68 o
  -7  10   7      319.34      337.41      7.30 o
  -6  10   7      430.38      423.79      8.01 o
  -5  10   7      273.81      251.01      6.18 o
  -4  10   7       42.99       56.08      2.71 o
  -3  10   7       13.59       15.76      1.48 o
  -2  10   7      173.20      197.98      5.51 o
  -1  10   7       12.60       12.43      2.33 o
   0  10   7      173.64      190.91      5.18 o
   1  10   7       38.91       42.12      2.89 o
   2  10   7        1.43        0.46      0.91 o
   3  10   7       26.86       24.03      1.66 o
 -11  11   7        4.14        5.49      0.69 o
 -10  11   7       28.20       26.42      2.13 o
  -9  11   7       23.04       27.06      1.96 o
  -8  11   7      108.87      116.92      4.26 o
  -7  11   7        7.46       10.45      1.67 o
  -6  11   7       57.64       55.65      2.64 o
  -5  11   7      252.64      262.98     12.60 o
  -4  11   7        5.11        5.16      1.54 o
  -3  11   7        0.12        0.85      1.03 o
  -2  11   7       72.73       71.75      3.71 o
  -1  11   7      200.55      225.44      5.33 o
   0  11   7        2.10        2.69      1.18 o
   1  11   7       19.51       17.82      1.60 o
   2  11   7        3.55        3.52      1.11 o
 -10  12   7        2.41        2.12      0.83 o
  -9  12   7        1.65        0.27      0.71 o
  -8  12   7        0.97        1.44      0.88 o
  -7  12   7      169.71      166.41      5.49 o
  -6  12   7        4.18        1.44      2.28 o
  -5  12   7       15.38       18.25      1.66 o
  -4  12   7       49.38       52.75      2.96 o
  -3  12   7       97.15       43.45     54.10 o
  -2  12   7       18.87       17.65      1.96 o
  -1  12   7        3.15        3.69      1.01 o
   0  12   7       13.51       13.02      1.16 o
  -8  13   7      163.15      178.33      6.13 o
  -7  13   7        9.70        9.12      1.16 o
  -6  13   7       40.99       48.07      2.41 o
  -5  13   7       40.63       42.18      4.84 o
  -4  13   7        2.05        1.39      0.88 o
  -3  13   7        0.50        0.02      0.78 o
  -2  13   7        7.15        4.03      0.80 o
   0 -16   8       22.52       22.29      1.44 o
   1 -16   8        5.99        6.58      1.08 o
   2 -16   8        4.97        4.45      1.01 o
   3 -16   8       31.54       36.36      2.08 o
   4 -16   8        7.17        4.86      1.73 o
   5 -16   8       29.19       31.18      2.12 o
  -2 -15   8        5.16        3.77      0.61 o
  -1 -15   8       16.79       17.93      1.30 o
   0 -15   8       72.32       76.44      3.11 o
   1 -15   8       68.34       70.65      2.98 o
   2 -15   8       15.43       11.80      1.64 o
   3 -15   8       62.09       67.85     10.40 o
   4 -15   8      199.12      206.93     13.62 o
   5 -15   8       36.30       12.67     19.97 o
   6 -15   8        0.40        1.73      1.49 o
  -4 -14   8       66.80       74.28      5.70 o
  -3 -14   8        0.17        0.61      0.73 o
  -2 -14   8       37.06       40.23      1.98 o
  -1 -14   8       65.04       71.82      7.12 o
   0 -14   8      175.85      188.72      5.86 o
   1 -14   8       59.66       59.41      3.39 o
   2 -14   8      163.05      163.03      5.29 o
   3 -14   8      147.71      143.81      5.36 o
   4 -14   8        8.70        9.37      1.77 o
   5 -14   8       31.69       31.68      2.49 o
   6 -14   8       26.36       27.64      2.27 o
   7 -14   8        9.09        5.60      1.05 o
  -5 -13   8       23.48       28.39      1.58 o
  -4 -13   8      109.01      117.25      3.33 o
  -3 -13   8       11.23       13.39      1.80 o
  -2 -13   8       97.76      103.96      6.12 o
  -1 -13   8      272.92      285.90      8.36 o
   0 -13   8       46.43       51.54      2.69 o
   1 -13   8       43.51       43.84      2.52 o
   2 -13   8       99.43       86.49      4.58 o
   3 -13   8      337.84      295.38     18.84 o
   4 -13   8      256.49      212.23     11.29 o
   5 -13   8       17.41        2.15      7.08 o
   6 -13   8       14.26       13.03      3.27 o
   7 -13   8       12.42       18.02      3.24 o
   8 -13   8       40.89       41.04      3.66 o
  -6 -12   8       17.10       20.46      1.49 o
  -5 -12   8       19.16       17.01      1.41 o
  -4 -12   8      261.52      258.57      7.33 o
  -3 -12   8       92.93      101.47      4.60 o
  -2 -12   8      367.17      364.97      9.61 o
  -1 -12   8       32.80       33.89      2.42 o
   0 -12   8      456.98      438.29     11.12 o
   1 -12   8        6.28        5.77      1.38 o
   2 -12   8      117.84      103.91      6.89 o
   3 -12   8      213.52      202.28     11.57 o
   4 -12   8        6.99        4.35      2.77 o
   5 -12   8        3.81        1.17      2.38 o
   6 -12   8        6.77       12.15      2.91 o
   7 -12   8       11.52       12.96      2.63 o
   8 -12   8        0.65        0.43      1.24 o
   9 -12   8       78.68       83.77      4.72 o
  -7 -11   8      114.69      118.96     10.30 o
  -6 -11   8       23.54       18.25      1.87 o
  -5 -11   8       42.35       38.66      1.87 o
  -4 -11   8      109.27      116.61      5.01 o
  -3 -11   8       21.54       19.84      3.13 o
  -2 -11   8       61.51       63.38      3.21 o
  -1 -11   8        8.92        8.65      1.86 o
   0 -11   8      690.36      665.66     24.55 o
   1 -11   8      220.71      210.54      8.65 o
   2 -11   8       25.86       19.62      2.34 o
   3 -11   8      258.44      211.67     11.28 o
   4 -11   8      163.63      134.05      8.99 o
   5 -11   8      129.91      109.62      7.92 o
   6 -11   8       32.71       28.44      4.20 o
   7 -11   8      126.94      118.88      5.09 o
   8 -11   8        6.09        4.30      1.32 o
   9 -11   8        1.30        1.32      1.07 o
  -8 -10   8        2.91        2.69      1.14 o
  -7 -10   8        4.79        5.20      1.31 o
  -6 -10   8       74.16       73.21      2.50 o
  -5 -10   8        5.53        6.51      1.40 o
  -4 -10   8       38.24       40.57      3.10 o
  -3 -10   8        2.34        2.28      1.27 o
  -2 -10   8       24.42       27.09      2.23 o
  -1 -10   8      483.44      447.41     11.02 o
   0 -10   8      146.29      141.98      7.40 o
   1 -10   8      291.44      259.32     13.95 o
   2 -10   8      192.77      168.14     15.59 o
   3 -10   8      465.85      387.75     16.03 o
   4 -10   8       98.75       77.79      4.82 o
   5 -10   8      291.75      244.04      8.59 o
   6 -10   8      204.19      184.86      5.87 o
   7 -10   8       29.03       31.87      2.43 o
   8 -10   8       17.71       14.95      2.03 o
   9 -10   8       44.24       43.01      8.19 o
  -9  -9   8       26.70       29.26      2.18 o
  -8  -9   8       14.07       13.87      1.41 o
  -7  -9   8       89.31       94.14      3.80 o
  -6  -9   8      131.88      133.25      3.65 o
  -5  -9   8        4.79        3.16      1.61 o
  -4  -9   8      268.52      252.42      7.80 o
  -3  -9   8      441.91      445.15      9.88 o
  -2  -9   8      438.63      440.55     10.15 o
  -1  -9   8      460.32      435.81      9.93 o
   0  -9   8     1244.35     1202.72     19.85 o
   1  -9   8      335.90      297.89      7.85 o
   2  -9   8       37.59       35.51      2.70 o
   3  -9   8      193.21      166.29     10.27 o
   4  -9   8      250.15      208.45     13.25 o
   5  -9   8       64.60       55.14      4.21 o
   6  -9   8       15.57       18.79      2.15 o
   7  -9   8       22.49       26.56      2.33 o
   8  -9   8        2.17        4.09      1.34 o
   9  -9   8       37.47       43.81      2.17 o
  10  -9   8        2.24        3.17      0.93 o
  -9  -8   8        3.87        4.47      0.97 o
  -8  -8   8      107.00      116.31      3.59 o
  -7  -8   8        0.12        1.25      1.16 o
  -6  -8   8      431.60      437.84      8.73 o
  -5  -8   8       29.47       27.26      2.56 o
  -4  -8   8        3.54        3.70      1.41 o
  -3  -8   8        5.89        6.02      1.23 o
  -2  -8   8      272.53      272.42      7.30 o
  -1  -8   8      170.50      181.87      5.64 o
   0  -8   8       66.49       61.02     10.06 o
   1  -8   8       62.93       70.30     10.59 o
   2  -8   8     1072.93     1015.80     24.56 o
   3  -8   8        4.25        3.35      1.68 o
   4  -8   8       49.56       41.49      4.96 o
   5  -8   8      251.25      244.80     11.92 o
   6  -8   8        9.90        9.32      2.20 o
   7  -8   8        2.07        0.91      1.63 o
   8  -8   8       40.63       45.66      5.01 o
   9  -8   8        5.26        5.31      1.12 o
  10  -8   8       13.84       15.49      1.81 o
 -10  -7   8       31.97       33.10      1.64 o
  -9  -7   8       18.77       20.13      1.94 o
  -8  -7   8        3.77        4.87      1.00 o
  -7  -7   8        4.66        4.42      1.29 o
  -6  -7   8      134.20      145.61      6.25 o
  -5  -7   8      470.48      429.31      9.79 o
  -4  -7   8       88.62       82.43      3.26 o
  -3  -7   8      887.97      830.00     12.55 o
  -2  -7   8      449.95      452.23     26.78 o
  -1  -7   8       80.65       99.80      8.67 o
   0  -7   8       60.92       55.39      6.41 o
   1  -7   8        7.65        3.77      4.58 o
   2  -7   8       90.80       71.93      7.17 o
   3  -7   8      279.07      255.83      9.99 o
   4  -7   8      288.73      251.25     17.98 o
   5  -7   8        4.81        2.65      1.40 o
   6  -7   8        8.24       13.41      3.25 o
   7  -7   8       47.05       49.86      5.32 o
   8  -7   8      394.46      401.81     10.92 o
   9  -7   8        0.03        0.29      1.31 o
  10  -7   8        2.20        2.03      0.56 o
 -10  -6   8       13.49       14.46      1.51 o
  -9  -6   8       24.13       25.30      2.28 o
  -8  -6   8       63.62       65.30      2.55 o
  -7  -6   8       30.28       42.02      2.10 o
  -6  -6   8       42.27       37.09      3.00 o
  -5  -6   8       33.33       32.99      1.96 o
  -4  -6   8      284.15      288.20     10.47 o
  -3  -6   8     1266.66     1397.80     50.81 o
  -2  -6   8       14.09       14.84      4.88 o
  -1  -6   8     1187.02     1299.12     58.70 o
   0  -6   8      492.27      521.33     21.95 o
   1  -6   8        8.39        4.87      2.49 o
   2  -6   8      187.82      195.65     16.96 o
   3  -6   8      192.83      191.68     17.01 o
   4  -6   8        8.18        8.83      1.31 o
   5  -6   8        9.82        8.23      1.63 o
   6  -6   8        6.50        5.60      1.50 o
   7  -6   8       24.81       30.68      4.16 o
   8  -6   8      120.66      107.93      7.10 o
   9  -6   8       38.76       39.20      2.86 o
  10  -6   8        2.05        1.75      0.69 o
 -11  -5   8        4.26        3.53      1.11 o
 -10  -5   8       21.83       25.19      2.13 o
  -9  -5   8       11.54       16.18      2.15 o
  -8  -5   8       36.32       32.07      1.94 o
  -7  -5   8      121.44      109.90      3.31 o
  -6  -5   8       11.40       11.22      2.70 o
  -5  -5   8      704.86      771.83     13.23 o
  -4  -5   8      333.84      347.90     22.52 o
  -3  -5   8     1248.96     1366.77     31.59 o
  -2  -5   8      504.85      520.49     36.05 o
  -1  -5   8      383.88      412.14     33.12 o
   0  -5   8      394.55      341.00     23.78 o
   1  -5   8      113.39      113.71     12.51 o
   2  -5   8       42.35       59.61      9.57 o
   3  -5   8       56.61       60.54     10.07 o
   4  -5   8      306.84      293.79      7.46 o
   5  -5   8      109.80      106.89      4.47 o
   6  -5   8      527.58      476.73      9.76 o
   7  -5   8      101.81      108.03      4.18 o
   8  -5   8       48.23       52.44      3.75 o
   9  -5   8       12.31       10.30      2.32 o
  10  -5   8        1.24        0.13      0.61 o
 -11  -4   8       24.00       22.05      3.26 o
 -10  -4   8       34.50       41.58      2.81 o
  -9  -4   8      470.63      476.72     11.29 o
  -8  -4   8      136.39      138.46      3.80 o
  -7  -4   8       82.55       67.93      2.60 o
  -6  -4   8      474.99      517.15      9.94 o
  -5  -4   8     1482.00     1670.03     55.09 o
  -4  -4   8      462.49      533.13     15.18 o
  -3  -4   8       37.39       27.39      3.80 o
  -2  -4   8       23.19       25.30      3.14 o
  -1  -4   8      465.37      454.93     26.07 o
   0  -4   8      555.77      661.16     31.40 o
   1  -4   8     1125.55     1110.45     43.16 o
   2  -4   8      193.80      190.86     16.65 o
   3  -4   8       46.90       36.10      7.93 o
   4  -4   8      479.34      489.85     10.31 o
   5  -4   8     1631.21     1550.91     23.06 o
   6  -4   8      802.66      832.38     16.60 o
   7  -4   8      147.84      131.74      4.67 o
   8  -4   8      243.23      233.88     12.13 o
   9  -4   8       33.68       38.89      3.73 o
 -12  -3   8        6.35        1.92      2.51 o
 -11  -3   8       85.75       93.58      8.03 o
 -10  -3   8      110.65      115.55      4.75 o
  -9  -3   8       12.24       14.68      2.14 o
  -8  -3   8       90.62       79.48      3.36 o
  -7  -3   8       21.74       22.68      1.70 o
  -6  -3   8       21.18       21.65      2.70 o
  -5  -3   8      336.87      371.50     15.69 o
  -4  -3   8       80.52       71.96      6.10 o
  -3  -3   8      822.73      829.58     25.70 o
  -2  -3   8        3.82        0.41      1.80 o
  -1  -3   8     1557.24     1628.60     36.44 o
   0  -3   8     3624.73     3582.56     94.88 o
   1  -3   8      965.90      932.40     38.52 o
   2  -3   8       50.03       39.03      7.99 o
   3  -3   8      272.01      268.38     20.65 o
   4  -3   8        7.96        8.20      2.32 o
   5  -3   8      804.97      751.09     13.00 o
   6  -3   8      154.55      146.18      4.92 o
   7  -3   8       77.47       73.82      3.43 o
   8  -3   8       72.26       70.74      4.20 o
   9  -3   8       25.04       22.33      2.22 o
 -12  -2   8       19.27       16.91      7.00 o
 -11  -2   8       20.74       23.60      6.60 o
 -10  -2   8        2.36        2.15      2.12 o
  -9  -2   8       26.59       27.31      2.68 o
  -8  -2   8        2.30        3.95      1.67 o
  -7  -2   8        1.57        1.53      0.89 o
  -6  -2   8      171.41      171.23     10.91 o
  -5  -2   8       43.37       45.78      5.45 o
  -4  -2   8       79.13       83.35      9.29 o
  -3  -2   8     1147.77     1253.94     45.00 o
  -2  -2   8       18.34       23.66      6.30 o
  -1  -2   8      468.66      437.26     15.99 o
   0  -2   8       18.50       13.14      4.84 o
   1  -2   8      520.24      502.58     26.92 o
   2  -2   8      422.07      419.71     25.36 o
   3  -2   8       33.51       36.04      7.82 o
   4  -2   8       25.78       24.34      2.15 o
   5  -2   8      103.61       95.99      3.17 o
   6  -2   8       50.48       49.77      2.46 o
   7  -2   8      106.23      102.08      4.00 o
   8  -2   8        1.33        0.07      1.40 o
   9  -2   8       17.85       16.65      2.87 o
 -12  -1   8       39.97       42.65     14.99 o
 -11  -1   8      169.53      165.86     32.94 o
 -10  -1   8        2.40        1.20      1.52 o
  -9  -1   8      395.48      388.92     31.74 o
  -8  -1   8       45.70       47.38      3.28 o
  -7  -1   8       43.79       47.38      1.98 o
  -6  -1   8        8.08       10.98      3.22 o
  -5  -1   8       19.65       18.57      3.53 o
  -4  -1   8     1267.67     1380.18     44.30 o
  -3  -1   8      212.39      220.71     11.50 o
  -2  -1   8       82.40       80.30      6.74 o
  -1  -1   8     1076.56     1105.40     48.76 o
   0  -1   8     5598.01     5967.46    141.35 o
   1  -1   8       81.01       87.00     11.00 o
   2  -1   8      160.62      149.00     14.75 o
   3  -1   8       56.49       53.00      9.34 o
   4  -1   8       66.68       62.27      3.28 o
   5  -1   8       41.85       37.65      2.47 o
   6  -1   8       13.34       14.15      1.50 o
   7  -1   8      228.43      226.42      6.82 o
   8  -1   8       34.27       43.97      3.18 o
   9  -1   8       68.41       61.40      4.64 o
 -12   0   8        3.69        3.52      2.08 o
 -11   0   8       29.67       32.11      7.60 o
 -10   0   8        5.39        3.59      1.55 o
  -9   0   8       15.11       13.10      2.01 o
  -8   0   8      217.97      189.94      5.66 o
  -7   0   8      311.17      331.19      6.73 o
  -6   0   8      761.52      768.51     32.89 o
  -5   0   8       28.12       33.97      6.36 o
  -4   0   8       75.40       82.61      9.36 o
  -3   0   8     1233.74     1314.56     32.16 o
  -2   0   8     2459.40     2449.25     48.74 o
  -1   0   8        8.11       12.04      4.83 o
   0   0   8     1460.93     1555.98     52.34 o
   1   0   8      115.90      109.54     12.32 o
   2   0   8      227.57      213.37     17.66 o
   3   0   8        1.48        3.01      4.78 o
   4   0   8       10.80        8.37      1.59 o
   5   0   8        8.28        8.09      1.51 o
   6   0   8      145.21      147.02      4.07 o
   7   0   8       66.85       59.78      2.91 o
   8   0   8        1.81        1.91      1.63 o
   9   0   8       49.27       47.66      3.54 o
 -13   1   8       17.42        1.67      2.25 o
 -12   1   8       10.91        9.22      3.70 o
 -11   1   8       91.36       90.96     26.47 o
 -10   1   8      194.70      198.78     16.70 o
  -9   1   8        2.54        0.99      1.37 o
  -8   1   8     1045.49     1020.19     31.09 o
  -7   1   8       82.63       81.44      3.16 o
  -6   1   8      346.93      365.55     21.61 o
  -5   1   8      367.93      379.72     21.24 o
  -4   1   8     1272.86     1332.92     44.05 o
  -3   1   8       20.12       31.94      4.58 o
  -2   1   8       65.20       70.29      6.37 o
  -1   1   8      373.02      342.68     14.03 o
   0   1   8      562.77      498.17     26.56 o
   1   1   8     1307.66     1276.95     47.22 o
   2   1   8       27.14       13.62      5.04 o
   3   1   8       13.09       15.96      5.18 o
   4   1   8      612.35      572.03     23.41 o
   5   1   8      460.98      434.03     15.05 o
   6   1   8       11.47        8.06      1.31 o
   7   1   8       50.64       50.61      2.57 o
   8   1   8        8.26        9.34      1.62 o
 -13   2   8        8.03        7.48      3.60 o
 -12   2   8        7.97        7.69      3.19 o
 -11   2   8        7.79        8.16      3.19 o
 -10   2   8      308.85      291.62     43.72 o
  -9   2   8      151.46      152.66      6.27 o
  -8   2   8      171.40      186.52      7.00 o
  -7   2   8       89.63      100.00      4.96 o
  -6   2   8      473.07      501.32     25.99 o
  -5   2   8     2233.21     2226.01     64.70 o
  -4   2   8      577.57      637.61     27.94 o
  -3   2   8      597.61      525.34     18.67 o
  -2   2   8      402.53      363.48     11.77 o
  -1   2   8      153.48      146.46      7.24 o
   0   2   8      739.67      784.01     34.31 o
   1   2   8      208.49      179.04     15.75 o
   2   2   8      705.03      670.58     35.51 o
   3   2   8      455.20      437.60     13.74 o
   4   2   8       54.26       51.18      5.21 o
   5   2   8      362.60      323.72      8.50 o
   6   2   8      168.53      163.98      4.09 o
   7   2   8      159.02      178.77      4.54 o
   8   2   8       31.89       25.27      1.77 o
 -13   3   8        1.92        1.85      1.04 o
 -12   3   8        3.34        2.52      1.36 o
 -11   3   8       28.24       29.38     10.11 o
 -10   3   8       17.11       19.27      2.65 o
  -9   3   8      125.12      133.89      5.94 o
  -8   3   8       15.95       16.25      6.08 o
  -7   3   8      214.84      219.79      5.19 o
  -6   3   8      249.55      249.32     17.96 o
  -5   3   8       75.69      101.90     11.09 o
  -4   3   8      168.08      138.90     17.33 o
  -3   3   8      484.40      488.44     24.40 o
  -2   3   8      117.28      100.39      6.21 o
  -1   3   8      258.93      247.98     12.60 o
   0   3   8       29.17       28.21      4.52 o
   1   3   8      130.56      119.22      6.70 o
   2   3   8       16.37       16.75      3.64 o
   3   3   8      351.90      339.00     10.56 o
   4   3   8      249.88      231.80     14.27 o
   5   3   8       49.91       49.99      2.66 o
   6   3   8      180.21      176.22      4.77 o
   7   3   8      146.38      157.93      6.31 o
 -13   4   8        1.14       -0.03      0.74 o
 -12   4   8        1.07        0.75      0.84 o
 -11   4   8       36.06       45.73      2.61 o
 -10   4   8       36.90       40.89      2.78 o
  -9   4   8       25.32       23.41      6.37 o
  -8   4   8       11.76       12.40      5.82 o
  -7   4   8      150.93      159.12      3.66 o
  -6   4   8       38.13       43.42      1.58 o
  -5   4   8      123.98      117.79     12.06 o
  -4   4   8       37.17       28.22      4.39 o
  -3   4   8      141.74      134.51      9.07 o
  -2   4   8       39.23       35.32      4.70 o
  -1   4   8       10.84       12.08      4.86 o
   0   4   8      116.70      109.12      4.33 o
   1   4   8      905.22      893.71     22.56 o
   2   4   8       32.85       34.30      4.75 o
   3   4   8       25.55       32.26      2.94 o
   4   4   8      311.81      311.11      7.37 o
   5   4   8       48.89       53.09      2.93 o
   6   4   8       23.19       22.21      2.27 o
   7   4   8       18.38       16.58      1.46 o
 -13   5   8       39.75       43.26      2.30 o
 -11   5   8        3.60        4.61      1.41 o
 -10   5   8       86.84       85.44     34.53 o
  -9   5   8        3.70        2.42      1.98 o
  -8   5   8      121.00      125.09      4.99 o
  -7   5   8      184.14      159.47      3.53 o
  -6   5   8      121.81      107.76      2.52 o
  -5   5   8      106.23      107.58      2.97 o
  -4   5   8      528.11      509.30      9.57 o
  -3   5   8      189.96      178.94      3.51 o
  -2   5   8        0.61        1.53      0.99 o
  -1   5   8     1007.65      988.72     14.30 o
   0   5   8     1038.79     1055.01     28.07 o
   1   5   8      274.75      252.34      8.16 o
   2   5   8      110.10      112.71      8.24 o
   3   5   8       48.01       46.08      4.01 o
   4   5   8      113.30      117.67      5.36 o
   5   5   8       20.30       18.83      2.07 o
   6   5   8        2.17        0.73      0.94 o
 -12   6   8       58.79       67.79      3.93 o
 -11   6   8        0.36        0.71      0.86 o
 -10   6   8      146.96      164.07      3.86 o
  -9   6   8       12.26       17.12      1.70 o
  -8   6   8      806.04      804.28     11.35 o
  -7   6   8      176.84      171.04      3.94 o
  -6   6   8       54.74       50.53      2.01 o
  -5   6   8      549.89      555.02      8.25 o
  -4   6   8        3.70        4.79      0.87 o
  -3   6   8      411.11      397.52      6.11 o
  -2   6   8       71.75       62.03      2.50 o
  -1   6   8      734.56      745.49     11.88 o
   0   6   8      963.82      979.93     43.48 o
   1   6   8      266.31      263.36     11.34 o
   2   6   8      434.66      426.62     11.46 o
   3   6   8        6.67        5.20      1.68 o
   4   6   8      128.01      128.41      5.58 o
   5   6   8       47.65       52.61      4.63 o
   6   6   8        3.53        3.50      0.95 o
 -12   7   8       40.47       40.25      1.80 o
 -11   7   8       15.82       18.03      1.66 o
 -10   7   8        3.31        3.50      0.97 o
  -9   7   8      571.50      567.75      8.62 o
  -8   7   8      274.04      271.64      5.03 o
  -7   7   8      194.99      186.11      3.78 o
  -6   7   8      168.67      160.09      3.51 o
  -5   7   8      102.67      101.00      2.93 o
  -4   7   8       80.61       72.97      2.52 o
  -3   7   8      132.37      127.16      3.78 o
  -2   7   8      126.54      128.79      3.80 o
  -1   7   8       91.15       91.38      3.65 o
   0   7   8       91.68       90.72      4.76 o
   1   7   8       35.07       40.00      5.18 o
   2   7   8       19.81       16.25      2.22 o
   3   7   8       25.20       24.56      2.23 o
   4   7   8        1.78        2.78      0.90 o
   5   7   8        0.27        0.34      0.78 o
 -12   8   8        0.68        1.07      0.50 o
 -11   8   8        3.04        2.19      0.83 o
 -10   8   8       29.76       32.64      1.79 o
  -9   8   8       23.52       28.69      1.93 o
  -8   8   8       43.30       43.53      1.95 o
  -7   8   8        3.53        1.22      0.97 o
  -6   8   8       83.72       88.13      2.79 o
  -5   8   8       57.49       59.20      2.53 o
  -4   8   8       82.04       83.84      3.10 o
  -3   8   8       14.58       13.05      1.48 o
  -2   8   8      107.95      107.40      4.17 o
  -1   8   8       16.68       20.47      1.99 o
   0   8   8        6.92        6.43      1.37 o
   1   8   8      231.52      230.87      7.20 o
   2   8   8      241.81      265.01      7.27 o
   3   8   8        1.61        2.04      0.92 o
   4   8   8       28.20       25.60      3.24 o
 -11   9   8        7.42        7.69      0.93 o
 -10   9   8        1.17        1.25      0.74 o
  -9   9   8       25.71       27.08      1.72 o
  -8   9   8      292.23      292.94      5.53 o
  -7   9   8      137.78      131.64      3.27 o
  -6   9   8       24.73       18.31      1.66 o
  -5   9   8       90.83       88.92      3.60 o
  -4   9   8      324.25      311.93      6.88 o
  -3   9   8      175.67      183.70      4.51 o
  -2   9   8        5.60        5.90      2.58 o
  -1   9   8      156.79      170.50      4.96 o
   0   9   8        7.48        7.03      1.18 o
   1   9   8       29.67       29.28      2.27 o
   2   9   8       26.95       24.28      1.79 o
   3   9   8      102.73       91.05      3.27 o
 -11  10   8        0.18        1.48      0.82 o
 -10  10   8       16.79       18.67      2.02 o
  -9  10   8       88.54       92.06      4.73 o
  -8  10   8       19.41       18.15      1.60 o
  -7  10   8       49.01       54.31      2.30 o
  -6  10   8      124.79      131.43      4.22 o
  -5  10   8        3.15        2.84      2.98 o
  -4  10   8       69.95       70.83      2.59 o
  -3  10   8      174.87      180.37      5.11 o
  -2  10   8      334.70      358.15      9.96 o
  -1  10   8      214.22      225.90      5.22 o
   0  10   8       19.90       26.07      1.58 o
   1  10   8        8.96        9.83      2.28 o
   2  10   8        2.03        2.82      1.23 o
 -10  11   8       33.85       34.28      2.06 o
  -9  11   8        1.60        1.12      1.01 o
  -8  11   8       84.76       79.11      4.07 o
  -7  11   8       14.93       13.26      1.54 o
  -6  11   8        2.45        3.89      1.02 o
  -5  11   8       45.24       53.37      2.18 o
  -4  11   8       49.30       54.80      3.13 o
  -3  11   8       18.25       18.30      1.94 o
  -2  11   8        5.69        6.38      1.39 o
  -1  11   8       96.31       95.18      7.09 o
   0  11   8       48.34       43.58      2.67 o
   1  11   8        6.96        4.74      1.21 o
  -9  12   8        3.09        2.71      0.86 o
  -8  12   8        0.78       -0.17      0.51 o
  -7  12   8       69.25       70.06      5.11 o
  -6  12   8       78.22       36.65     47.65 o
  -5  12   8        4.61        4.54      1.50 o
  -4  12   8        7.00        7.02      1.32 o
  -3  12   8       34.97       30.02      2.06 o
  -2  12   8        7.42        4.93      0.99 o
  -1  12   8        0.34        1.06      0.88 o
  -6  13   8       65.11       62.67      3.09 o
  -5  13   8       65.42       62.76      3.06 o
   1 -16   9       13.86       13.67      1.21 o
   2 -16   9       30.24       28.97      1.69 o
   3 -16   9       99.26      102.94      4.20 o
  -2 -15   9        5.86        5.42      1.21 o
  -1 -15   9        2.23        0.92      1.18 o
   0 -15   9      135.80      142.08      6.35 o
   1 -15   9       51.08       42.07      3.55 o
   2 -15   9       29.41       30.26      3.08 o
   3 -15   9        8.46        7.02      1.05 o
   4 -15   9       14.86       10.62      1.76 o
   5 -15   9       65.92       35.08      2.76 o
  -4 -14   9       45.00       48.18      2.56 o
  -3 -14   9        4.60        3.19      0.73 o
  -2 -14   9       39.00       43.09      1.90 o
  -1 -14   9       87.16       98.65      3.64 o
   0 -14   9        5.40        7.59      1.51 o
   1 -14   9       91.16       90.36      3.04 o
   2 -14   9      157.54      155.14      5.22 o
   3 -14   9       54.83       66.66      5.01 o
   4 -14   9        1.84        2.55      1.13 o
   5 -14   9       11.67       13.43      1.71 o
   6 -14   9       27.93       26.40      1.90 o
   7 -14   9       14.48       12.30      1.78 o
  -5 -13   9        1.94        2.96      1.11 o
  -4 -13   9        7.01        6.69      0.97 o
  -3 -13   9      518.95      582.57     16.11 o
  -2 -13   9       11.17       14.57      1.49 o
  -1 -13   9       89.53      103.83      4.50 o
   0 -13   9        2.13        4.28      1.23 o
   1 -13   9       34.73       35.18      2.60 o
   2 -13   9      131.10      106.87      4.89 o
   3 -13   9        0.94        1.09      1.54 o
   4 -13   9       13.37       18.40      2.41 o
   5 -13   9       77.01       76.24      6.36 o
   6 -13   9        8.55       10.32      2.66 o
   7 -13   9        6.75        4.75      2.05 o
  -6 -12   9        5.02        3.63      0.75 o
  -5 -12   9      155.40      158.41      5.02 o
  -4 -12   9       49.41       40.90      2.13 o
  -3 -12   9      259.36      274.56      7.82 o
  -2 -12   9      449.66      485.46     11.31 o
  -1 -12   9       80.13       78.37      3.38 o
   0 -12   9       52.92       58.02      3.56 o
   1 -12   9      874.74      881.03     35.35 o
   2 -12   9      219.23      196.14      5.40 o
   3 -12   9      388.04      332.60     14.75 o
   4 -12   9        4.08        0.60      2.71 o
   5 -12   9        0.63        1.16      2.25 o
   6 -12   9        6.11        5.42      2.20 o
   7 -12   9       97.02      105.14      5.90 o
   8 -12   9       13.06       12.86      2.40 o
  -7 -11   9       10.94        8.68      1.03 o
  -6 -11   9       93.37       97.56      3.56 o
  -5 -11   9      110.83      110.04      3.06 o
  -4 -11   9        0.83        0.17      1.12 o
  -3 -11   9      323.87      326.01     13.79 o
  -2 -11   9      165.30      167.77      5.63 o
  -1 -11   9      382.77      380.07      8.26 o
   0 -11   9       37.72       34.22      2.87 o
   1 -11   9       11.78        8.99      1.81 o
   2 -11   9       64.52       69.40     15.88 o
   3 -11   9        4.65        4.27      2.72 o
   4 -11   9       72.25       72.52      6.48 o
   5 -11   9        4.43        7.22      2.96 o
   6 -11   9       75.56       73.19      6.03 o
   7 -11   9        0.99        1.02      1.84 o
   8 -11   9       83.86       98.17      5.31 o
   9 -11   9       74.44       82.70      4.48 o
  -8 -10   9       15.24       15.01      1.70 o
  -7 -10   9       22.11       22.90      1.45 o
  -6 -10   9        0.49        0.43      0.73 o
  -5 -10   9       89.50       89.85      3.43 o
  -4 -10   9       71.22       80.56      3.40 o
  -3 -10   9       42.26       44.92      2.75 o
  -2 -10   9       47.96       43.86      2.69 o
  -1 -10   9       17.53       20.40      6.92 o
   0 -10   9        5.64        5.08      1.63 o
   1 -10   9      285.96      270.07     10.52 o
   2 -10   9      115.25      110.10      6.49 o
   3 -10   9      386.48      353.85     15.08 o
   4 -10   9       24.17       26.05      4.19 o
   5 -10   9      154.18      141.65      6.28 o
   6 -10   9      123.92      117.82     14.26 o
   7 -10   9        2.85        3.13      1.52 o
   8 -10   9        2.98        3.73      1.78 o
   9 -10   9       33.94       39.71      2.80 o
  -9  -9   9        0.92        0.43      0.71 o
  -8  -9   9        1.12        1.12      0.75 o
  -7  -9   9       12.06       12.01      1.40 o
  -6  -9   9        4.35        4.50      0.96 o
  -5  -9   9        6.90        8.79      1.48 o
  -4  -9   9      139.21      134.25      4.41 o
  -3  -9   9      127.46      129.78      4.48 o
  -2  -9   9       43.25       45.97      2.71 o
  -1  -9   9      118.55      111.24      4.61 o
   0  -9   9      482.21      445.19     10.04 o
   1  -9   9      328.16      286.69      8.33 o
   2  -9   9       41.52       37.91      4.85 o
   3  -9   9       20.98       16.70      3.63 o
   4  -9   9      372.50      330.71     13.94 o
   5  -9   9      387.47      340.57     22.05 o
   6  -9   9       22.44       18.94      3.44 o
   7  -9   9       20.93       24.51      2.62 o
   8  -9   9        9.37       10.55      2.38 o
   9  -9   9        5.34        9.37      1.74 o
  -9  -8   9       42.90       42.45      5.97 o
  -8  -8   9        7.46        9.22      1.25 o
  -7  -8   9        1.26        2.35      1.19 o
  -6  -8   9       13.59       16.45      1.48 o
  -5  -8   9      216.05      222.92      5.76 o
  -4  -8   9      208.37      215.75      5.65 o
  -3  -8   9      195.87      195.80      5.25 o
  -2  -8   9      214.35      211.30      5.36 o
  -1  -8   9      246.10      238.36      6.75 o
   0  -8   9      139.29      130.85      5.18 o
   1  -8   9      341.44      326.44      7.31 o
   2  -8   9      243.03      223.39      7.81 o
   3  -8   9       75.27       71.10      4.42 o
   4  -8   9      159.08      136.68      6.24 o
   5  -8   9       29.26       30.18      4.43 o
   6  -8   9       94.34      100.32      7.43 o
   7  -8   9      101.93      107.10      7.27 o
   8  -8   9       70.65       61.87      3.51 o
   9  -8   9       17.66       16.46      1.56 o
 -10  -7   9        3.43        2.91      0.96 o
  -9  -7   9       80.52       93.74      3.72 o
  -8  -7   9       87.41       89.27      3.35 o
  -7  -7   9      160.88      165.28      5.56 o
  -6  -7   9       10.44       10.92      1.30 o
  -5  -7   9      127.71      126.07      4.16 o
  -4  -7   9      159.36      153.23      3.91 o
  -3  -7   9      374.72      355.20      7.96 o
  -2  -7   9      404.86      408.69      8.95 o
  -1  -7   9       80.95       77.05      3.58 o
   0  -7   9      115.99      112.81     13.70 o
   1  -7   9      337.91      307.48     11.83 o
   2  -7   9      896.81      849.03     16.05 o
   3  -7   9      200.76      174.15     10.80 o
   4  -7   9       15.38       12.22      2.97 o
   5  -7   9      117.16       99.45      4.51 o
   6  -7   9       12.69       14.10      3.41 o
   7  -7   9       70.48       60.08      6.14 o
   8  -7   9       47.18       38.45      3.00 o
   9  -7   9       21.23       23.26      1.87 o
 -10  -6   9        2.24        1.44      0.49 o
  -9  -6   9       28.53       28.61      2.39 o
  -8  -6   9       49.11       46.96      2.61 o
  -7  -6   9      311.17      299.13      6.92 o
  -6  -6   9      359.45      351.46      6.39 o
  -5  -6   9       71.82       63.24      2.76 o
  -4  -6   9       17.81       18.00      1.46 o
  -3  -6   9        0.48       -0.42      1.17 o
  -2  -6   9      189.01      206.94     19.32 o
  -1  -6   9       29.13       14.93      6.19 o
   0  -6   9      574.85      572.48     31.75 o
   1  -6   9        1.28        1.14      3.28 o
   2  -6   9      830.80      761.53     19.27 o
   3  -6   9     1448.68     1448.33     30.90 o
   4  -6   9      150.86      135.58      7.19 o
   5  -6   9      474.78      432.08     10.67 o
   6  -6   9      133.57      136.45      5.42 o
   7  -6   9      102.35      103.29      7.23 o
   8  -6   9       37.65       26.71      2.69 o
   9  -6   9       32.22       25.62      2.97 o
 -11  -5   9        0.48        1.58      0.93 o
 -10  -5   9        8.49        9.11      1.46 o
  -9  -5   9        1.92        1.92      1.45 o
  -8  -5   9       28.47       29.52      2.18 o
  -7  -5   9      403.55      365.29      9.45 o
  -6  -5   9       49.65       47.25      2.62 o
  -5  -5   9       11.24       12.69      1.09 o
  -4  -5   9      226.77      245.04      7.13 o
  -3  -5   9      254.76      251.41     16.36 o
  -2  -5   9     1645.14     1648.49     60.97 o
  -1  -5   9      121.77      128.92     14.65 o
   0  -5   9     1435.91     1380.96     52.66 o
   1  -5   9      382.55      361.78     24.25 o
   2  -5   9        4.72        7.13      4.98 o
   3  -5   9        7.44        8.16      1.44 o
   4  -5   9      172.77      154.10      5.28 o
   5  -5   9      865.59      842.03     16.81 o
   6  -5   9      411.56      401.71     10.19 o
   7  -5   9      281.31      267.99      8.03 o
   8  -5   9       78.41       65.75      5.29 o
   9  -5   9       36.41       35.06      7.05 o
 -11  -4   9        1.48        1.22      1.74 o
 -10  -4   9        4.73        4.40      1.50 o
  -9  -4   9       63.82       57.95      3.48 o
  -8  -4   9       11.61       10.65      1.58 o
  -7  -4   9      228.19      222.32     13.95 o
  -6  -4   9        2.30        2.63      0.92 o
  -5  -4   9      181.75      187.30      4.30 o
  -4  -4   9        9.09        4.61      2.59 o
  -3  -4   9       93.02       86.43      7.76 o
  -2  -4   9       77.64       77.98      7.28 o
  -1  -4   9     1342.51     1347.86     51.81 o
   0  -4   9      124.34      131.50     14.39 o
   1  -4   9       83.30       77.84     11.14 o
   2  -4   9       99.75       83.28     12.12 o
   3  -4   9        9.25        6.38      1.97 o
   4  -4   9        8.98        8.06      1.59 o
   5  -4   9        2.74        2.62      1.51 o
   6  -4   9       35.32       34.20      2.48 o
   7  -4   9      167.31      152.24      5.60 o
   8  -4   9        1.97        2.57      2.03 o
   9  -4   9        7.95        4.98      2.15 o
 -11  -3   9        0.59        2.11      1.49 o
 -10  -3   9       54.33       60.50      4.52 o
  -9  -3   9       51.13       43.50      3.20 o
  -8  -3   9        0.41       -0.29      1.46 o
  -7  -3   9      130.80      133.17      4.65 o
  -6  -3   9      309.47      311.68      6.85 o
  -5  -3   9       86.57       94.93     10.28 o
  -4  -3   9       33.24       26.95      5.55 o
  -3  -3   9      246.61      277.72     16.40 o
  -2  -3   9      647.62      665.20     22.03 o
  -1  -3   9      303.21      268.86     21.02 o
   0  -3   9      559.33      560.52     30.26 o
   1  -3   9     1208.74     1175.54     46.90 o
   2  -3   9       55.41       54.76      9.70 o
   3  -3   9      164.99      158.71     12.01 o
   4  -3   9      381.69      381.26     12.76 o
   5  -3   9     1367.97     1318.24     23.68 o
   6  -3   9        1.14        0.85      1.25 o
   7  -3   9      182.89      182.74      6.48 o
   8  -3   9       40.50       34.05      4.14 o
   9  -3   9        6.43        6.61      1.47 o
 -12  -2   9       65.47       66.59     35.38 o
 -11  -2   9        6.03        7.23      3.36 o
 -10  -2   9       39.82       36.69      2.90 o
  -9  -2   9       45.83       45.76      3.22 o
  -8  -2   9      210.41      196.93      6.69 o
  -7  -2   9       11.64       11.68      1.35 o
  -6  -2   9       19.07       17.02      1.26 o
  -5  -2   9      124.98      132.01     12.32 o
  -4  -2   9        8.33        6.11      3.16 o
  -3  -2   9       71.49       80.81      7.47 o
  -2  -2   9     1521.29     1587.40     37.47 o
  -1  -2   9     2776.96     2755.92     54.80 o
   0  -2   9      302.38      289.34     21.21 o
   1  -2   9       14.31       13.42      5.14 o
   2  -2   9       98.20       75.79     11.29 o
   3  -2   9       63.28       70.38      5.02 o
   4  -2   9       27.05       24.86      2.34 o
   5  -2   9       22.32       24.07      1.92 o
   6  -2   9       69.14       59.48      3.12 o
   7  -2   9       41.85       38.79      2.42 o
   8  -2   9        7.02        6.50      1.44 o
   9  -2   9       10.05        6.22      1.22 o
 -12  -1   9       13.88        9.54      6.01 o
 -11  -1   9        3.50        3.65      1.93 o
 -10  -1   9      133.34      128.99      5.06 o
  -9  -1   9       29.62       28.86      3.80 o
  -8  -1   9      587.12      564.07     10.59 o
  -7  -1   9      270.19      268.59     10.95 o
  -6  -1   9      114.88      108.97      3.71 o
  -5  -1   9      246.40      258.16     17.64 o
  -4  -1   9      260.48      252.10     17.00 o
  -3  -1   9       30.18       37.99      5.22 o
  -2  -1   9      152.18      144.47      9.65 o
  -1  -1   9       33.87       25.52      7.66 o
   0  -1   9     2010.22     1964.03     64.33 o
   1  -1   9      484.89      462.57     27.41 o
   2  -1   9        8.13        5.92      5.50 o
   3  -1   9       81.43       84.76      3.77 o
   4  -1   9       10.02       11.17      1.85 o
   5  -1   9      122.40      123.45      3.67 o
   6  -1   9        9.54        8.14      1.51 o
   7  -1   9        7.42        5.63      1.22 o
   8  -1   9       86.13       91.82      9.04 o
 -12   0   9        9.72        0.64      0.90 o
 -11   0   9        6.56        3.86      1.75 o
 -10   0   9       17.61       15.49      3.10 o
  -9   0   9      216.76      204.92      6.67 o
  -8   0   9      475.46      490.95     11.29 o
  -7   0   9      201.75      200.04      7.47 o
  -6   0   9      572.83      518.35     15.41 o
  -5   0   9     1135.95     1219.75     43.80 o
  -4   0   9       11.79        5.31      3.96 o
  -3   0   9        2.68        4.06      3.33 o
  -2   0   9      398.37      383.07     16.03 o
  -1   0   9      171.28      156.26      9.88 o
   0   0   9      260.00      215.01     18.03 o
   1   0   9     1055.34      944.06     41.23 o
   2   0   9       23.71       26.68      3.32 o
   3   0   9      407.76      360.75     22.15 o
   4   0   9        1.14        2.21      1.48 o
   5   0   9      354.36      344.95      7.30 o
   6   0   9        3.41        3.95      1.10 o
   7   0   9       27.28       29.95      2.01 o
   8   0   9       21.84       17.32      3.43 o
 -12   1   9        1.59        1.95      0.83 o
 -11   1   9        6.19        4.79      3.40 o
 -10   1   9       50.99       37.99     10.63 o
  -9   1   9       27.05       25.33      4.71 o
  -8   1   9      439.42      429.37     15.80 o
  -7   1   9      147.70      159.22      3.61 o
  -6   1   9       75.16       72.22      4.29 o
  -5   1   9      716.71      737.78     32.33 o
  -4   1   9        8.50        8.23      4.12 o
  -3   1   9       54.09       49.04      5.93 o
  -2   1   9      119.56      123.92     11.17 o
  -1   1   9        1.79        3.46      3.45 o
   0   1   9       34.02       21.55      6.49 o
   1   1   9      814.12      776.27     36.88 o
   2   1   9       63.24       66.02      5.00 o
   3   1   9      300.68      312.45     12.12 o
   4   1   9      179.02      192.47      8.72 o
   5   1   9      507.43      504.88      9.17 o
   6   1   9      227.35      212.77      5.09 o
   7   1   9        6.76        5.46      1.04 o
 -12   2   9       15.83       16.31      1.52 o
 -11   2   9       16.26       13.92      7.57 o
 -10   2   9       31.33       29.34     10.54 o
  -9   2   9      127.50      130.59     19.76 o
  -8   2   9       12.68       10.35      1.75 o
  -7   2   9       55.78       51.04      2.29 o
  -6   2   9       31.30       33.24      1.56 o
  -5   2   9      124.83      111.78     11.95 o
  -4   2   9      407.88      414.22     22.99 o
  -3   2   9       42.36       37.83      6.81 o
  -2   2   9      439.55      418.69     16.74 o
  -1   2   9      309.50      300.91     21.41 o
   0   2   9       85.30       80.02      3.66 o
   1   2   9      329.54      318.53     11.62 o
   2   2   9      438.86      410.12     13.50 o
   3   2   9      253.64      284.62      8.27 o
   4   2   9      188.69      173.23     11.87 o
   5   2   9      116.29      120.47      3.69 o
   6   2   9       12.21        9.28      1.37 o
   7   2   9       13.24       11.36      2.67 o
 -12   3   9        2.41        3.07      1.46 o
 -11   3   9       54.99       33.82     16.79 o
 -10   3   9       18.82       21.35      1.88 o
  -9   3   9        0.88        0.02      1.59 o
  -8   3   9       13.23       13.62      1.57 o
  -7   3   9       11.12       12.15      1.12 o
  -6   3   9      401.52      423.50      5.67 o
  -5   3   9      183.45      196.32      3.22 o
  -4   3   9       35.85       24.38      5.69 o
  -3   3   9      715.84      732.90     23.32 o
  -2   3   9        6.77        1.80      4.92 o
  -1   3   9       18.15       16.47      1.99 o
   0   3   9       79.62       76.80      3.97 o
   1   3   9       93.04       93.77      7.25 o
   2   3   9       45.33       44.51      5.04 o
   3   3   9      164.22      149.26      5.86 o
   4   3   9      172.23      172.44      5.93 o
   5   3   9       46.22       49.53      2.17 o
   6   3   9        0.31        0.40      0.77 o
   7   3   9       59.93       63.46      3.41 o
 -12   4   9       60.83       67.98      3.11 o
 -11   4   9        9.16        3.85      3.25 o
 -10   4   9        1.74        1.41      1.05 o
  -9   4   9       61.11       67.45      2.97 o
  -8   4   9       52.03       48.66      2.22 o
  -7   4   9      121.30      112.89      2.62 o
  -6   4   9       29.02       34.90      1.41 o
  -5   4   9      308.79      297.71      4.28 o
  -4   4   9      130.35      137.71      2.44 o
  -3   4   9     1657.49     1668.42     13.40 o
  -2   4   9     3122.20     3049.22     32.94 o
  -1   4   9     2103.74     1983.95     59.66 o
   0   4   9      156.01      148.19      9.37 o
   1   4   9      319.19      296.13     13.67 o
   2   4   9       25.97       27.18      4.31 o
   3   4   9      100.88      101.61      4.02 o
   4   4   9        2.00        3.69      1.24 o
   5   4   9       33.26       33.19      1.65 o
   6   4   9        1.86        1.58      0.87 o
 -12   5   9       79.06       79.98      9.01 o
 -11   5   9      562.31      622.87      7.73 o
 -10   5   9        7.60        8.23      1.69 o
  -9   5   9        1.07        1.29      1.13 o
  -8   5   9       10.68       14.96      1.29 o
  -7   5   9      584.66      563.48      9.30 o
  -6   5   9      326.43      301.15      4.92 o
  -5   5   9       15.53       16.01      1.18 o
  -4   5   9       16.67       15.52      1.04 o
  -3   5   9      122.10      118.48      3.65 o
  -2   5   9      110.06      108.16      3.41 o
  -1   5   9      745.81      688.71     14.76 o
   0   5   9       10.17        9.36      2.86 o
   1   5   9      295.89      302.85     13.98 o
   2   5   9       37.89       36.62      3.08 o
   3   5   9       45.11       44.35      3.09 o
   4   5   9      122.53      122.95      3.61 o
   5   5   9        2.81        2.65      1.10 o
   6   5   9        6.67        8.26      1.25 o
 -12   6   9       13.58        4.05      7.87 o
 -11   6   9       12.70       13.64      1.21 o
 -10   6   9       23.22       27.99      1.62 o
  -9   6   9      282.14      282.35      6.24 o
  -8   6   9        3.66        3.45      1.09 o
  -7   6   9        2.01        2.69      1.01 o
  -6   6   9       28.73       26.28      1.66 o
  -5   6   9      609.15      578.41      7.07 o
  -4   6   9       81.12       73.08      2.54 o
  -3   6   9       85.88       70.58      2.84 o
  -2   6   9       26.91       18.75      1.88 o
  -1   6   9      452.63      440.53     12.37 o
   0   6   9      481.60      478.58     18.30 o
   1   6   9      243.60      237.93     12.07 o
   2   6   9      131.65      129.89      5.26 o
   3   6   9      294.26      304.54      9.16 o
   4   6   9        8.74        8.12      1.11 o
   5   6   9        7.24        6.42      1.37 o
 -12   7   9        0.34        0.74      0.58 o
 -11   7   9       28.02       35.75      2.09 o
 -10   7   9       15.98       18.94      1.34 o
  -9   7   9        0.44        0.16      0.95 o
  -8   7   9      106.09      104.04      2.91 o
  -7   7   9      153.46      163.11      3.50 o
  -6   7   9      145.68      148.67      3.36 o
  -5   7   9       96.23       90.05      2.63 o
  -4   7   9       76.76       76.64      3.01 o
  -3   7   9      254.58      236.35      5.33 o
  -2   7   9        0.80        1.27      1.23 o
  -1   7   9      120.34      116.62      8.35 o
   0   7   9      104.81      102.70      7.79 o
   1   7   9      130.64      117.37      5.01 o
   2   7   9      460.82      433.69     10.05 o
   3   7   9      125.23      117.25      4.62 o
   4   7   9       67.62       60.60      3.66 o
 -11   8   9       57.84       52.51      3.79 o
 -10   8   9       58.25       52.36      2.11 o
  -9   8   9       55.13       52.25      2.34 o
  -8   8   9        6.92        5.87      1.20 o
  -7   8   9        0.43        0.04      0.91 o
  -6   8   9       48.04       49.93      2.11 o
  -5   8   9      259.80      254.19      5.67 o
  -4   8   9       99.29       93.63      3.22 o
  -3   8   9       75.96       69.96      2.49 o
  -2   8   9      173.34      176.77      6.69 o
  -1   8   9        9.09       10.88      3.23 o
   0   8   9      124.62      121.16      7.99 o
   1   8   9       21.43       21.48      1.79 o
   2   8   9      262.63      271.21      6.59 o
   3   8   9        2.11        3.27      1.20 o
 -11   9   9       11.01       12.55      1.37 o
 -10   9   9       51.22       56.34      2.29 o
  -9   9   9        8.89        8.41      1.09 o
  -8   9   9        4.45        3.48      1.01 o
  -7   9   9       50.50       57.57      2.41 o
  -6   9   9        2.60        1.83      1.05 o
  -5   9   9       62.27       67.67      2.71 o
  -4   9   9      534.93      541.65      8.54 o
  -3   9   9      384.37      398.18      9.81 o
  -2   9   9        0.53        1.45      1.38 o
  -1   9   9      131.41      146.58      8.34 o
   0   9   9       64.26       69.16      6.22 o
   1   9   9       69.69       71.70      2.90 o
   2   9   9        0.25        0.92      1.17 o
 -10  10   9       18.35       21.91      1.81 o
  -9  10   9       14.00       17.09      2.00 o
  -8  10   9       39.58       39.98      3.11 o
  -7  10   9       18.73       12.27      5.60 o
  -6  10   9       56.27       54.42      2.53 o
  -5  10   9       62.55       59.65      2.31 o
  -4  10   9        2.48        0.52      1.05 o
  -3  10   9      112.51      122.95      4.90 o
  -2  10   9      142.86      148.99      5.11 o
  -1  10   9      124.30      121.41      3.36 o
   0  10   9        0.11       -0.60      0.93 o
   1  10   9       13.22       10.43      1.62 o
  -9  11   9        0.53       -0.13      0.64 o
  -8  11   9       34.58       31.00      2.17 o
  -7  11   9       65.67       61.10      2.39 o
  -6  11   9       44.90       46.70      1.94 o
  -5  11   9        0.78        2.24      1.09 o
  -4  11   9       94.21      106.58      4.09 o
  -3  11   9       18.79       12.29      1.48 o
  -2  11   9       22.07       17.37      1.93 o
  -1  11   9       36.60       35.59      3.68 o
  -7  12   9        0.24       -0.48      0.71 o
  -6  12   9      122.86      110.38      4.46 o
  -5  12   9        8.93       10.70      1.60 o
  -4  12   9        2.54        2.77      1.16 o
  -3  12   9       13.44       10.35      1.61 o
  -1 -15  10       36.83       35.84      2.59 o
   0 -15  10       13.97       11.23      1.73 o
   1 -15  10       65.19       65.87      3.87 o
   2 -15  10       49.12       59.34      3.66 o
   3 -15  10        3.84        4.30      0.73 o
   4 -15  10       12.67        8.16      1.27 o
  -3 -14  10       34.60        9.08     16.40 o
  -2 -14  10        1.40        0.19      1.80 o
  -1 -14  10       46.87       47.63      3.84 o
   0 -14  10      255.32      262.02      9.82 o
   1 -14  10        5.51        5.51      1.30 o
   2 -14  10       78.60       77.81      3.51 o
   3 -14  10       18.87       17.02      3.51 o
   4 -14  10        3.79        0.99      1.69 o
   5 -14  10        0.73        0.42      0.82 o
   6 -14  10       39.34       36.04      2.34 o
  -5 -13  10       10.65        9.31      1.20 o
  -4 -13  10       37.31       39.85      2.52 o
  -3 -13  10        1.35        1.77      0.80 o
  -2 -13  10      531.23      576.24     18.09 o
  -1 -13  10       55.16       54.91      3.08 o
   0 -13  10       33.27       33.42      2.08 o
   1 -13  10        5.67        8.01      2.51 o
   2 -13  10       35.73       34.09      3.85 o
   3 -13  10       21.10       24.85      2.42 o
   4 -13  10       12.85       14.05      2.00 o
   5 -13  10        7.92        8.19      1.74 o
   6 -13  10       36.62       34.42      7.53 o
   7 -13  10        9.98        8.31      2.41 o
  -6 -12  10        0.54        0.96      0.89 o
  -5 -12  10        8.13        6.69      0.90 o
  -4 -12  10      119.42      117.31      3.48 o
  -3 -12  10       36.39       38.65      2.13 o
  -2 -12  10        6.19        7.33      1.31 o
  -1 -12  10        4.79        4.16      1.28 o
   0 -12  10        8.89        8.56      1.51 o
   1 -12  10      452.09      463.41     16.28 o
   2 -12  10       40.11       35.63      4.96 o
   3 -12  10      153.35      152.74      6.34 o
   4 -12  10      134.67      126.68      8.44 o
   5 -12  10        0.99       -1.20      2.84 o
   6 -12  10       35.58       37.34      4.35 o
   7 -12  10        3.78        3.68      1.85 o
  -7 -11  10        2.20        1.49      0.73 o
  -6 -11  10       12.88        9.86      0.98 o
  -5 -11  10       65.40       73.75      2.36 o
  -4 -11  10       28.92       33.33      2.07 o
  -3 -11  10      330.54      342.10     12.31 o
  -2 -11  10       69.68       68.64      2.67 o
  -1 -11  10       51.79       53.66      2.89 o
   0 -11  10       46.90       39.44      3.01 o
   1 -11  10      100.37       90.98      7.02 o
   2 -11  10      270.83      268.68     16.61 o
   3 -11  10      125.24      110.26      7.75 o
   4 -11  10       12.43       11.34      3.09 o
   5 -11  10       26.83       33.87      4.17 o
   6 -11  10        2.49        3.15      2.11 o
   7 -11  10       45.93       57.48      4.32 o
   8 -11  10       52.01       59.55      3.43 o
  -8 -10  10        1.42        0.77      0.69 o
  -7 -10  10       28.77       31.46      1.58 o
  -6 -10  10       43.06       44.99      2.72 o
  -5 -10  10        1.63        1.64      0.92 o
  -4 -10  10      263.94      272.31      6.40 o
  -3 -10  10      294.32      322.14      6.29 o
  -2 -10  10       12.01       12.45      1.42 o
  -1 -10  10        9.01        6.70      1.61 o
   0 -10  10       40.80       42.23      3.17 o
   1 -10  10        2.13        3.94      2.60 o
   2 -10  10       13.30       12.31      3.31 o
   3 -10  10      248.52      238.92     11.85 o
   4 -10  10       78.78       88.46      6.89 o
   5 -10  10       39.63       32.34      4.35 o
   6 -10  10       42.65       46.24      4.78 o
   7 -10  10       82.26       87.60      5.69 o
   8 -10  10       37.71       41.16      3.24 o
  -8  -9  10        2.42        2.58      0.86 o
  -7  -9  10        4.17        4.10      1.06 o
  -6  -9  10        8.39        9.82      1.49 o
  -5  -9  10       46.77       50.38      2.24 o
  -4  -9  10        7.95       14.25      1.43 o
  -3  -9  10       39.53       33.81      2.04 o
  -2  -9  10       48.20       48.76      2.32 o
  -1  -9  10      144.43      134.02      5.50 o
   0  -9  10      183.89      182.42     11.42 o
   1  -9  10      164.38      136.75      8.76 o
   2  -9  10       44.33       43.46      5.06 o
   3  -9  10        1.08        1.10      1.63 o
   4  -9  10      238.10      217.95     12.28 o
   5  -9  10      135.54      122.70      5.73 o
   6  -9  10       11.95       10.09      1.99 o
   7  -9  10        3.46        3.98      1.59 o
   8  -9  10       14.97       17.23      2.39 o
  -9  -8  10       15.35       15.04      1.28 o
  -8  -8  10      172.80      181.48      4.38 o
  -7  -8  10       15.74       13.38      1.51 o
  -6  -8  10        2.55        3.58      1.28 o
  -5  -8  10        1.89        2.61      1.00 o
  -4  -8  10      383.15      387.21      8.13 o
  -3  -8  10       56.59       56.68      2.51 o
  -2  -8  10       55.23       55.78      2.40 o
  -1  -8  10      868.20      827.71     16.58 o
   0  -8  10      997.45      951.81     19.17 o
   1  -8  10      287.08      257.42     11.95 o
   2  -8  10      223.85      201.04      7.45 o
   3  -8  10       29.81       25.29      2.85 o
   4  -8  10        6.61        8.06      1.94 o
   5  -8  10        8.05        8.06      2.04 o
   6  -8  10      185.54      178.45      6.73 o
   7  -8  10        7.02        7.08      1.74 o
   8  -8  10       26.36       23.43      2.02 o
   9  -8  10        7.77        8.92      1.30 o
 -10  -7  10       30.50       27.99      2.05 o
  -9  -7  10       38.45       43.98      2.48 o
  -8  -7  10       35.33       37.59      2.16 o
  -7  -7  10      124.25      111.69      3.93 o
  -6  -7  10      205.21      212.60      5.59 o
  -5  -7  10       79.65       64.34      2.55 o
  -4  -7  10       35.22       40.87      1.69 o
  -3  -7  10      202.10      191.58      5.79 o
  -2  -7  10      644.59      635.83     11.72 o
  -1  -7  10      130.37      141.27      4.51 o
   0  -7  10      399.50      389.99     10.00 o
   1  -7  10      162.28      139.14      5.47 o
   2  -7  10      107.19      128.92      4.11 o
   3  -7  10       81.76       79.83      4.62 o
   4  -7  10       79.02       70.51      6.29 o
   5  -7  10       99.06       96.58      4.36 o
   6  -7  10       66.34       69.34      6.02 o
   7  -7  10       22.53       19.95      3.28 o
   8  -7  10      120.53      113.63      4.86 o
   9  -7  10       29.13       34.64      2.86 o
 -10  -6  10       12.38       10.15      1.24 o
  -9  -6  10        1.90        2.28      1.16 o
  -8  -6  10       23.42       24.73      1.95 o
  -7  -6  10       83.82       69.43      3.16 o
  -6  -6  10       39.49       39.05      2.45 o
  -5  -6  10      564.49      541.09      8.48 o
  -4  -6  10       47.65       47.17      1.92 o
  -3  -6  10       39.88       34.67      2.01 o
  -2  -6  10       49.30       45.64      3.77 o
  -1  -6  10       11.30        7.54      2.03 o
   0  -6  10      323.09      304.23     11.82 o
   1  -6  10     1070.28     1026.11     14.82 o
   2  -6  10      694.36      688.22     13.70 o
   3  -6  10       14.34       21.32      3.76 o
   4  -6  10      200.89      185.35      6.57 o
   5  -6  10       62.15       53.95      3.37 o
   6  -6  10       87.89       89.30      6.15 o
   7  -6  10        3.19        3.19      2.04 o
   8  -6  10        1.47        0.21      1.50 o
   9  -6  10        1.05        1.41      0.60 o
 -11  -5  10        0.03        0.26      0.73 o
 -10  -5  10        1.08       -0.10      1.02 o
  -9  -5  10       94.47       91.87      4.18 o
  -8  -5  10      200.08      196.79      7.19 o
  -7  -5  10        1.60        1.74      1.51 o
  -6  -5  10      149.67      148.51      6.77 o
  -5  -5  10       10.06       11.67      1.45 o
  -4  -5  10       30.56       33.66      1.83 o
  -3  -5  10       52.95       57.83      3.00 o
  -2  -5  10      475.77      445.42     12.90 o
  -1  -5  10       13.15       10.06      4.63 o
   0  -5  10       22.79       14.37      6.15 o
   1  -5  10      726.04      699.12     26.20 o
   2  -5  10     1239.43     1208.34     16.72 o
   3  -5  10      118.02      104.03      4.47 o
   4  -5  10     1034.53      986.66     15.68 o
   5  -5  10      569.52      599.83     11.03 o
   6  -5  10       44.19       39.19      2.98 o
   7  -5  10        0.27        1.49      2.13 o
   8  -5  10       31.84       34.00      3.37 o
   9  -5  10       13.25        9.18      1.21 o
 -11  -4  10       98.23      111.43      4.93 o
 -10  -4  10       74.90       80.90      3.41 o
  -9  -4  10       14.22       13.55      1.95 o
  -8  -4  10      195.09      187.05      6.47 o
  -7  -4  10       30.65       29.10      3.32 o
  -6  -4  10        9.00        7.48      1.24 o
  -5  -4  10      676.21      667.18      8.81 o
  -4  -4  10      386.65      379.35      6.35 o
  -3  -4  10       88.82       86.30     12.24 o
  -2  -4  10        5.58        0.43      4.77 o
  -1  -4  10      668.92      643.66     35.30 o
   0  -4  10      414.28      365.03     25.70 o
   1  -4  10       21.92       17.99      2.79 o
   2  -4  10        7.47        5.28      1.30 o
   3  -4  10       85.16       88.64      5.80 o
   4  -4  10       39.53       35.51      2.83 o
   5  -4  10       26.30       24.55      3.41 o
   6  -4  10       22.61       22.48      2.33 o
   7  -4  10        6.87        5.78      1.48 o
   8  -4  10       33.45       35.40      3.36 o
 -11  -3  10       42.00       25.10     21.11 o
 -10  -3  10        1.68        0.53      0.93 o
  -9  -3  10      114.80      112.98      4.75 o
  -8  -3  10        0.48        0.28      1.52 o
  -7  -3  10        1.76        2.13      1.33 o
  -6  -3  10      375.00      358.60      6.40 o
  -5  -3  10       58.15       62.90      1.82 o
  -4  -3  10        2.33        3.36      1.51 o
  -3  -3  10       19.71       19.90      3.98 o
  -2  -3  10      274.97      280.85     14.40 o
  -1  -3  10      496.77      454.09     28.69 o
   0  -3  10       11.64        7.17      5.08 o
   1  -3  10      934.38      927.65     42.57 o
   2  -3  10       35.41       33.52      2.45 o
   3  -3  10        0.10        2.20      2.01 o
   4  -3  10       18.08       27.21      4.02 o
   5  -3  10      118.67      121.88      8.21 o
   6  -3  10        9.39        7.15      1.74 o
   7  -3  10       12.95       10.40      1.65 o
   8  -3  10        9.19        8.28      1.86 o
 -12  -2  10       11.54        9.21      1.23 o
 -11  -2  10       57.62       30.74     28.93 o
 -10  -2  10       16.01       15.48      7.72 o
  -9  -2  10        7.08        3.12      1.50 o
  -8  -2  10        8.56        3.87      1.81 o
  -7  -2  10      387.74      361.43      8.11 o
  -6  -2  10      118.27      118.42      3.37 o
  -5  -2  10       29.90       27.33      1.23 o
  -4  -2  10       61.23       58.19      8.55 o
  -3  -2  10       56.43       61.01      6.86 o
  -2  -2  10      231.33      220.19     12.56 o
  -1  -2  10     1640.50     1567.57     58.77 o
   0  -2  10      486.89      474.81     29.11 o
   1  -2  10       27.84       21.51      3.34 o
   2  -2  10      867.91      858.15     15.22 o
   3  -2  10       20.29       23.57      3.61 o
   4  -2  10      103.37       99.19      4.38 o
   5  -2  10       11.08       13.17      1.62 o
   6  -2  10       50.86       52.94      3.27 o
   7  -2  10       34.62       30.17      2.25 o
   8  -2  10       22.49       26.71      2.60 o
 -12  -1  10       24.15       24.70      2.05 o
 -11  -1  10        6.11       -0.64      0.38 o
 -10  -1  10        8.19       10.88      1.62 o
  -9  -1  10       85.69       86.10      4.20 o
  -8  -1  10        5.16        5.77      1.46 o
  -7  -1  10       46.06       42.76      1.97 o
  -6  -1  10      963.64      913.31     11.48 o
  -5  -1  10       97.71      101.49      2.34 o
  -4  -1  10      106.69      112.91     12.01 o
  -3  -1  10       65.86       54.05      6.46 o
  -2  -1  10       53.42       53.05      6.46 o
  -1  -1  10      249.23      219.18     19.63 o
   0  -1  10      572.35      508.29     30.25 o
   1  -1  10      490.65      443.64     13.52 o
   2  -1  10      703.98      729.54     18.79 o
   3  -1  10      435.93      426.72     10.28 o
   4  -1  10      208.45      195.68      6.45 o
   5  -1  10       39.66       35.01      2.22 o
   6  -1  10      133.72      139.13      7.40 o
   7  -1  10       33.27       35.07      2.25 o
   8  -1  10       85.98       81.87      4.06 o
 -12   0  10        0.71        0.06      0.24 o
 -11   0  10       13.60       15.08      1.52 o
 -10   0  10        2.57        0.84      1.15 o
  -9   0  10        3.91        3.67      1.55 o
  -8   0  10      422.11      434.79      7.70 o
  -7   0  10      454.76      455.24     11.60 o
  -6   0  10      808.36      805.39     11.36 o
  -5   0  10       57.30       61.28      1.88 o
  -4   0  10       49.35       48.90      3.51 o
  -3   0  10      292.39      273.84     14.38 o
  -2   0  10      313.73      333.11     15.67 o
  -1   0  10     1307.16     1263.00     51.25 o
   0   0  10       18.85       19.10      1.64 o
   1   0  10      495.79      487.98     10.49 o
   2   0  10     1423.89     1437.95     30.31 o
   3   0  10       77.90       61.60      3.69 o
   4   0  10       13.25       14.64      2.13 o
   5   0  10       16.79       14.86      1.65 o
   6   0  10       27.05       26.34      2.25 o
   7   0  10        1.56        1.53      0.82 o
 -12   1  10        8.54        8.11      0.95 o
 -11   1  10       34.45       36.87      2.25 o
 -10   1  10       61.00       60.23      5.53 o
  -9   1  10       71.11       80.48      2.75 o
  -8   1  10       46.48       37.78      2.01 o
  -7   1  10      616.37      607.47      9.39 o
  -6   1  10      260.06      256.99      4.21 o
  -5   1  10      432.99      457.73      5.07 o
  -4   1  10      116.89      107.36      2.28 o
  -3   1  10       11.92       10.43      1.00 o
  -2   1  10      171.05      153.05      3.58 o
  -1   1  10      761.02      771.38      7.40 o
   0   1  10      171.16      148.14      3.30 o
   1   1  10       73.84       73.89      3.80 o
   2   1  10      421.34      377.89     15.14 o
   3   1  10        1.58        0.89      1.36 o
   4   1  10      586.47      592.98     12.92 o
   5   1  10        7.78        4.89      1.27 o
   6   1  10      435.54      445.11     22.74 o
   7   1  10        2.63        5.95      1.45 o
 -12   2  10       67.44       63.28      2.36 o
 -11   2  10       69.39       31.96     19.09 o
 -10   2  10       52.01       53.47      2.94 o
  -9   2  10       10.17       13.49      1.56 o
  -8   2  10      220.33      239.41      4.40 o
  -7   2  10      512.17      516.74      7.33 o
  -6   2  10      558.65      551.98      6.79 o
  -5   2  10        7.39        9.73      0.90 o
  -4   2  10      755.71      755.04      6.84 o
  -3   2  10       87.28       86.12      2.03 o
  -2   2  10      202.11      194.60      3.23 o
  -1   2  10      197.32      186.40      3.22 o
   0   2  10       65.47       56.20      2.36 o
   1   2  10        7.56        8.86      3.06 o
   2   2  10      145.60      136.34      8.77 o
   3   2  10      166.29      173.87      6.24 o
   4   2  10       60.86       62.96      3.58 o
   5   2  10       56.93       56.20      2.47 o
   6   2  10       31.59       25.50      1.76 o
 -12   3  10        1.56        1.31      0.72 o
 -11   3  10        4.43        4.68      1.20 o
 -10   3  10       71.32       47.25     20.63 o
  -9   3  10       14.26       18.74      1.99 o
  -8   3  10       10.59       12.01      1.14 o
  -7   3  10       81.06       78.01      2.48 o
  -6   3  10      476.67      462.96      6.28 o
  -5   3  10      611.15      615.87      6.40 o
  -4   3  10      917.74      909.41      8.39 o
  -3   3  10      616.84      606.43      5.99 o
  -2   3  10       79.83       69.51      1.97 o
  -1   3  10      195.55      186.94      4.04 o
   0   3  10      290.16      288.81      7.14 o
   1   3  10      695.75      710.96     22.65 o
   2   3  10       50.18       50.78      5.47 o
   3   3  10       66.68       68.49      4.87 o
   4   3  10       36.61       45.05      3.01 o
   5   3  10        7.80        8.97      1.12 o
   6   3  10        0.54        1.28      1.18 o
 -12   4  10        5.20        7.97      1.34 o
 -11   4  10       62.59       65.18     16.69 o
 -10   4  10       68.77       71.64      2.43 o
  -9   4  10       47.59       45.77      2.68 o
  -8   4  10       13.87       14.33      1.30 o
  -7   4  10       80.66       71.44      2.29 o
  -6   4  10      181.05      163.09      3.39 o
  -5   4  10       40.11       37.42      1.67 o
  -4   4  10      223.85      217.73      3.42 o
  -3   4  10      616.41      569.06      7.42 o
  -2   4  10       59.01       55.14      2.21 o
  -1   4  10       52.42       54.27      2.52 o
   0   4  10       35.26       32.56      3.36 o
   1   4  10      162.51      155.40      9.66 o
   2   4  10      183.37      182.05      6.50 o
   3   4  10       41.03       38.32      2.83 o
   4   4  10       32.40       39.78      1.99 o
   5   4  10        0.81        1.16      0.69 o
 -12   5  10        0.21        0.49      0.86 o
 -11   5  10       69.02       78.33      2.39 o
 -10   5  10       91.09       98.37      3.16 o
  -9   5  10        3.49        3.19      1.13 o
  -8   5  10        9.56       10.27      1.37 o
  -7   5  10      268.71      256.19      4.82 o
  -6   5  10      559.28      541.72      7.79 o
  -5   5  10      210.68      194.81      4.16 o
  -4   5  10      252.04      243.27      4.39 o
  -3   5  10     1063.01     1072.96     21.07 o
  -2   5  10      237.51      239.38      5.48 o
  -1   5  10       62.49       68.76      6.60 o
   0   5  10      395.62      378.15     11.04 o
   1   5  10       10.16        7.00      1.95 o
   2   5  10       40.29       48.57      3.28 o
   3   5  10        3.69        2.05      1.25 o
   4   5  10       25.19       24.07      1.36 o
   5   5  10       71.88       73.49      3.68 o
 -12   6  10       48.08       42.47      2.33 o
 -11   6  10       56.53       65.32      1.83 o
 -10   6  10        5.26        6.13      0.96 o
  -9   6  10       49.31       47.76      2.10 o
  -8   6  10      126.01      118.56      3.44 o
  -7   6  10        8.88       12.51      1.46 o
  -6   6  10      116.09      113.09      3.15 o
  -5   6  10      203.81      217.63      4.48 o
  -4   6  10      274.36      262.76      5.82 o
  -3   6  10      127.88      116.04      3.73 o
  -2   6  10       38.14       29.64      2.21 o
  -1   6  10      183.06      160.28      9.84 o
   0   6  10       46.78       43.50      3.73 o
   1   6  10        1.09        4.72      1.36 o
   2   6  10      125.46      126.58      4.79 o
   3   6  10      157.72      141.59      5.49 o
   4   6  10       16.70       20.85      2.12 o
 -11   7  10        6.99        5.72      0.92 o
 -10   7  10       31.47       30.14      1.63 o
  -9   7  10        5.33        5.45      1.01 o
  -8   7  10      135.84      134.08      3.20 o
  -7   7  10       90.78      102.86      3.22 o
  -6   7  10      509.92      507.52      8.27 o
  -5   7  10      218.19      210.88      5.75 o
  -4   7  10       17.27       16.99      1.64 o
  -3   7  10      102.87      107.28      3.51 o
  -2   7  10      304.00      318.64     16.77 o
  -1   7  10      277.61      300.86     13.11 o
   0   7  10       19.57       17.43      2.44 o
   1   7  10       13.81       14.82      1.58 o
   2   7  10        7.38        4.38      1.20 o
   3   7  10       86.44       81.06      2.71 o
 -11   8  10        1.28        1.90      0.56 o
 -10   8  10        2.81        2.34      0.69 o
  -9   8  10       26.85       32.90      1.76 o
  -8   8  10       35.18       36.07      1.94 o
  -7   8  10       63.28       64.63      2.92 o
  -6   8  10       12.23       12.48      1.62 o
  -5   8  10      113.56      114.39      5.56 o
  -4   8  10       73.81       67.59      2.42 o
  -3   8  10        9.41        8.53      1.54 o
  -2   8  10       82.54       86.33      4.71 o
  -1   8  10       14.80       14.05      2.12 o
   0   8  10        5.27        5.92      1.21 o
   1   8  10        1.98        2.99      1.07 o
   2   8  10       18.80       17.18      1.04 o
 -10   9  10       29.78       29.40      2.14 o
  -9   9  10       38.84       43.45      2.26 o
  -8   9  10        0.52        0.09      0.42 o
  -7   9  10        6.10        6.18      1.21 o
  -6   9  10        6.65        9.04      1.36 o
  -5   9  10        0.59        0.37      0.98 o
  -4   9  10      120.57      126.41      3.84 o
  -3   9  10      237.86      253.08     14.20 o
  -2   9  10       25.21       25.79      2.49 o
  -1   9  10       84.37       85.49      2.97 o
   0   9  10      177.57      152.68      4.13 o
   1   9  10      137.53      138.79      5.74 o
  -9  10  10       19.19       18.07      1.62 o
  -8  10  10       24.56       24.63      2.11 o
  -7  10  10        2.03        0.95      1.43 o
  -6  10  10        8.23        8.86      1.08 o
  -5  10  10       76.75       71.26      4.80 o
  -4  10  10       87.66       87.00      3.71 o
  -3  10  10        0.02        0.34      1.68 o
  -2  10  10       78.03       70.65      2.56 o
  -1  10  10       55.90       46.21      3.21 o
  -6  11  10       38.29       35.37      2.30 o
  -5  11  10        1.52        0.90      1.19 o
  -4  11  10       45.04       44.72      3.33 o
  -3  11  10      178.28      193.44      7.04 o
   1 -15  11       57.04       59.60      2.97 o
   2 -15  11      118.18      129.47      5.67 o
  -3 -14  11       14.67       14.58      1.56 o
  -2 -14  11       96.78       98.65      4.54 o
  -1 -14  11       19.76       19.47      2.22 o
   0 -14  11       97.43      118.46      5.52 o
   1 -14  11        4.11        1.11      1.72 o
   2 -14  11        7.25        7.51      1.18 o
   3 -14  11       26.89        7.75     13.10 o
   4 -14  11       16.40       16.76      1.94 o
   5 -14  11        2.27        2.66      0.88 o
  -4 -13  11        4.68        4.84      0.90 o
  -3 -13  11        7.11        1.16      3.77 o
  -2 -13  11        8.97        6.86      1.81 o
  -1 -13  11      132.62      148.81      6.99 o
   0 -13  11        2.04        2.39      1.31 o
   1 -13  11       20.94       26.30      2.23 o
   2 -13  11       11.24        9.41      1.60 o
   3 -13  11       46.20       54.33      4.29 o
   4 -13  11       44.18       35.78     17.50 o
   5 -13  11      105.59       91.91     55.60 o
   6 -13  11       17.57       15.62      1.70 o
  -5 -12  11        4.48        2.76      0.78 o
  -4 -12  11       47.46       45.11      2.48 o
  -3 -12  11      114.73      130.70      4.45 o
  -2 -12  11       25.36       10.22     16.84 o
  -1 -12  11        0.29        0.07      1.38 o
   0 -12  11       74.45       74.68      3.91 o
   1 -12  11      336.71      371.20     10.00 o
   2 -12  11       89.75       21.52     46.65 o
   3 -12  11       65.52       65.77     14.74 o
   4 -12  11        4.66        3.77      2.20 o
   5 -12  11       12.77       11.98      3.52 o
   6 -12  11       15.24        8.44      4.98 o
   7 -12  11       90.56       96.07      3.84 o
  -6 -11  11        5.37        4.17      0.65 o
  -5 -11  11       34.15       37.66      1.95 o
  -4 -11  11       62.76       68.92      3.41 o
  -3 -11  11        3.98        4.90      1.47 o
  -2 -11  11       85.51       88.95      3.38 o
  -1 -11  11       17.32       18.03      2.27 o
   0 -11  11       42.04       43.60      3.17 o
   1 -11  11       14.23       14.93      3.26 o
   2 -11  11      191.15      204.12      7.42 o
   3 -11  11       28.03       33.86      7.68 o
   4 -11  11      104.26      103.82      6.89 o
   5 -11  11       32.69       27.36      3.52 o
   6 -11  11       11.57       12.81      2.28 o
   7 -11  11       78.11       66.14     24.41 o
  -7 -10  11        2.79        2.01      0.76 o
  -6 -10  11        2.68        2.89      0.86 o
  -5 -10  11        1.11        0.31      0.34 o
  -4 -10  11      132.99      146.24      5.35 o
  -3 -10  11      149.76      158.20      4.06 o
  -2 -10  11        3.13        4.01      1.10 o
  -1 -10  11       43.38       48.11      3.41 o
   0 -10  11        6.58        9.11      3.04 o
   1 -10  11       57.40       57.68      5.61 o
   2 -10  11        8.61        9.04      1.71 o
   3 -10  11       20.36       22.60      3.93 o
   4 -10  11      117.42      115.97      7.53 o
   5 -10  11       18.59       23.36      3.59 o
   6 -10  11       23.10       30.25      3.50 o
   7 -10  11      138.19      166.45      6.98 o
  -8  -9  11       24.07       20.26      1.40 o
  -7  -9  11        4.06        2.48      0.89 o
  -6  -9  11        4.27        4.04      1.31 o
  -5  -9  11      122.68      136.03      4.08 o
  -4  -9  11       34.12       33.51      2.73 o
  -3  -9  11      311.06      327.82     10.31 o
  -2  -9  11      895.63     1029.02     24.70 o
  -1  -9  11      766.43      780.93     16.40 o
   0  -9  11        6.73        5.55      2.61 o
   1  -9  11       16.69       15.71      3.50 o
   2  -9  11      101.15      107.92      8.23 o
   3  -9  11       76.18       74.14      6.13 o
   4  -9  11       18.93       17.51      2.47 o
   5  -9  11       42.82       47.47      3.43 o
   6  -9  11       72.20       81.82      4.06 o
   7  -9  11        3.16        6.47      1.85 o
   8  -9  11        1.34       -0.53      0.81 o
  -9  -8  11        0.24        0.37      0.56 o
  -8  -8  11        0.61        0.74      0.99 o
  -7  -8  11       29.98       33.69      2.45 o
  -6  -8  11       17.46       17.89      3.17 o
  -5  -8  11       12.49       12.15      1.53 o
  -4  -8  11       58.77       52.64      3.34 o
  -3  -8  11       18.57       19.95      2.11 o
  -2  -8  11       28.02       29.68      4.28 o
  -1  -8  11       30.84       34.71      4.45 o
   0  -8  11      111.76      110.09      7.43 o
   1  -8  11        6.84        5.05      1.65 o
   2  -8  11        2.40        3.02      1.23 o
   3  -8  11       88.51       81.89      4.63 o
   4  -8  11      195.62      199.65      7.34 o
   5  -8  11        1.66        2.38      1.57 o
   6  -8  11        8.19        8.93      1.80 o
   7  -8  11        3.35        5.54      1.35 o
   8  -8  11       15.16       18.57      1.94 o
  -9  -7  11        6.63        6.62      1.14 o
  -8  -7  11       10.48        9.48      1.52 o
  -7  -7  11       13.77       11.85      1.51 o
  -6  -7  11       37.29       38.91      2.88 o
  -5  -7  11      300.51      295.63      7.73 o
  -4  -7  11       57.32       63.29      3.03 o
  -3  -7  11        7.17        7.51      1.79 o
  -2  -7  11      218.39      194.20      9.22 o
  -1  -7  11      669.50      590.04     33.92 o
   0  -7  11      500.54      491.89     13.89 o
   1  -7  11      226.98      207.45      5.62 o
   2  -7  11     1642.08     1562.70     38.23 o
   3  -7  11      157.92      163.81      8.46 o
   4  -7  11       16.26       11.75      2.16 o
   5  -7  11       82.94       99.36      5.96 o
   6  -7  11      144.99      149.28      5.70 o
   7  -7  11       42.63       40.12      2.64 o
   8  -7  11       18.09       19.06      1.43 o
 -10  -6  11       47.48       47.10      3.03 o
  -9  -6  11       33.15       33.17      2.23 o
  -8  -6  11        0.97        0.19      2.19 o
  -7  -6  11      119.34      111.12      3.87 o
  -6  -6  11       48.74       50.00      3.10 o
  -5  -6  11       70.27       60.89      2.85 o
  -4  -6  11       73.04       65.51      3.11 o
  -3  -6  11      388.57      361.62     11.52 o
  -2  -6  11        7.68        4.76      1.87 o
  -1  -6  11      506.33      506.03     10.73 o
   0  -6  11      264.37      224.94      5.77 o
   1  -6  11       78.31       79.54      3.31 o
   2  -6  11      232.34      233.69      5.97 o
   3  -6  11      216.87      232.98      7.91 o
   4  -6  11       91.77       90.84      4.63 o
   5  -6  11       42.19       32.50      2.67 o
   6  -6  11       63.10       57.22      5.08 o
   7  -6  11        2.00        2.21      1.16 o
   8  -6  11        1.40        2.03      0.72 o
 -10  -5  11       41.17       39.47      3.15 o
  -9  -5  11        4.70        5.54      1.50 o
  -8  -5  11       19.02       16.44      2.80 o
  -7  -5  11       45.95       52.40      2.68 o
  -6  -5  11      411.98      409.05      7.82 o
  -5  -5  11       11.35       11.92      1.80 o
  -4  -5  11      188.20      173.00      4.81 o
  -3  -5  11        1.10        2.09      0.92 o
  -2  -5  11       51.12       46.87      2.64 o
  -1  -5  11       14.35       15.53      1.43 o
   0  -5  11        0.50       -0.94      1.06 o
   1  -5  11       28.10       27.97      2.08 o
   2  -5  11       17.76       18.96      1.76 o
   3  -5  11       10.64       10.27      1.80 o
   4  -5  11       60.71       61.34      3.58 o
   5  -5  11      211.48      228.26      6.95 o
   6  -5  11        3.14        2.22      1.86 o
   7  -5  11       40.43       41.62      3.80 o
   8  -5  11        0.47        0.60      0.67 o
 -11  -4  11       65.07       76.74      3.60 o
 -10  -4  11       61.57       76.68      4.63 o
  -9  -4  11       85.34       91.24      4.04 o
  -8  -4  11        1.97        1.17      1.52 o
  -7  -4  11      269.65      252.61      7.70 o
  -6  -4  11      244.35      253.41      6.11 o
  -5  -4  11       53.33       49.14      1.95 o
  -4  -4  11       82.39       74.88      2.17 o
  -3  -4  11       43.15       44.89      1.71 o
  -2  -4  11      332.63      330.29      5.25 o
  -1  -4  11      392.98      412.15      6.55 o
   0  -4  11     1213.96     1164.18     36.98 o
   1  -4  11       71.33       70.08      4.58 o
   2  -4  11      151.99      168.36      4.88 o
   3  -4  11      579.03      592.25     13.88 o
   4  -4  11      803.03      827.59     23.07 o
   5  -4  11       74.41       72.19      3.23 o
   6  -4  11       13.68       14.37      1.87 o
   7  -4  11        2.41        1.59      1.70 o
   8  -4  11        3.73        3.96      1.12 o
 -11  -3  11       43.35       46.01      3.03 o
 -10  -3  11       41.81       45.07      3.73 o
  -9  -3  11       64.30       69.06      3.61 o
  -8  -3  11      238.67      218.75      8.44 o
  -7  -3  11       27.49       28.90      1.92 o
  -6  -3  11      108.56      107.42      3.14 o
  -5  -3  11      103.89      106.70      2.53 o
  -4  -3  11       41.39       37.80      1.72 o
  -3  -3  11       66.00       61.15      1.90 o
  -2  -3  11      321.45      319.35      5.39 o
  -1  -3  11      302.07      300.93      6.74 o
   0  -3  11       49.02       44.14      8.67 o
   1  -3  11      213.06      229.35     10.17 o
   2  -3  11      407.14      418.68     17.33 o
   3  -3  11      494.40      535.95     18.27 o
   4  -3  11      129.64      125.04      5.17 o
   5  -3  11       10.31        9.26      1.86 o
   6  -3  11       47.12       45.65      2.38 o
   7  -3  11        7.39        8.65      2.00 o
 -11  -2  11       60.54       61.44      3.68 o
 -10  -2  11       65.44       65.01      4.67 o
  -9  -2  11        5.19        5.27      2.26 o
  -8  -2  11       83.54       74.17      3.36 o
  -7  -2  11       31.34       29.11      1.91 o
  -6  -2  11      326.40      305.30      5.53 o
  -5  -2  11      219.84      219.69      3.52 o
  -4  -2  11      450.62      425.88      5.60 o
  -3  -2  11      215.23      216.47      4.18 o
  -2  -2  11       10.24       12.50      1.28 o
  -1  -2  11      166.59      173.48      4.11 o
   0  -2  11     1939.26     1940.08     37.06 o
   1  -2  11      202.57      176.84      7.40 o
   2  -2  11       43.08       46.09      4.66 o
   3  -2  11       41.73       38.23      4.46 o
   4  -2  11       24.56       24.75      2.11 o
   5  -2  11       30.70       34.65      2.71 o
   6  -2  11       36.24       35.90      2.46 o
   7  -2  11       11.44       11.32      1.92 o
 -11  -1  11        1.12        3.29      1.47 o
 -10  -1  11        1.48        0.05      0.51 o
  -9  -1  11       21.80       21.11      1.75 o
  -8  -1  11      142.74      150.61      5.30 o
  -7  -1  11      127.79      117.04      3.10 o
  -6  -1  11     1108.04     1099.24     16.08 o
  -5  -1  11       40.32       38.73      1.60 o
  -4  -1  11      237.59      225.93      4.02 o
  -3  -1  11      311.83      303.55      5.10 o
  -2  -1  11     1069.56     1060.91      9.46 o
  -1  -1  11      117.32      119.36      2.69 o
   0  -1  11      213.22      167.97      5.31 o
   1  -1  11        9.01        9.57      1.66 o
   2  -1  11      103.09      110.20      3.84 o
   3  -1  11       40.96       47.02      2.44 o
   4  -1  11       88.70       85.42      4.07 o
   5  -1  11       56.42       53.71      2.46 o
   6  -1  11       22.22       24.28      2.04 o
   7  -1  11       44.09       47.84      3.21 o
 -12   0  11        1.82        0.76      0.80 o
 -11   0  11        9.07        0.00      0.22 o
 -10   0  11        5.58        4.77      1.26 o
  -9   0  11       58.18       58.55      2.75 o
  -8   0  11       48.49       46.04      1.98 o
  -7   0  11      251.61      257.22      4.65 o
  -6   0  11       99.59       97.64      2.95 o
  -5   0  11      309.48      298.86      4.61 o
  -4   0  11       14.04       11.61      0.84 o
  -3   0  11      275.25      273.11      3.43 o
  -2   0  11      435.80      406.15      4.84 o
  -1   0  11      242.70      217.53      3.79 o
   0   0  11      288.38      266.51      5.62 o
   1   0  11      184.03      185.17      8.36 o
   2   0  11       17.57       22.80      2.11 o
   3   0  11     1247.96     1235.14     22.07 o
   4   0  11       69.47       65.98      3.60 o
   5   0  11       20.13       22.03      1.65 o
   6   0  11        7.24        9.36      1.32 o
   7   0  11       22.84       11.84      1.43 o
 -12   1  11        2.72        2.89      0.98 o
 -11   1  11       21.49        7.71      6.46 o
  -9   1  11       15.80       15.91      1.65 o
  -8   1  11      105.63      118.17      3.18 o
  -7   1  11      857.61      872.31     14.27 o
  -6   1  11      979.23      966.59     11.91 o
  -5   1  11      535.89      539.28      5.82 o
  -4   1  11        4.43        4.59      0.65 o
  -3   1  11        4.16        4.49      0.66 o
  -2   1  11      357.55      331.32      4.53 o
  -1   1  11     1055.01     1023.50     11.63 o
   0   1  11        0.13        0.49      1.03 o
   1   1  11       85.78       96.15      4.34 o
   2   1  11       47.28       42.60      3.38 o
   3   1  11        0.96        0.99      1.35 o
   4   1  11       48.25       43.07      2.88 o
   5   1  11        3.15        3.78      1.01 o
   6   1  11        1.53        1.90      0.78 o
 -12   2  11       13.06        9.82      1.87 o
 -11   2  11       24.72       25.17      2.28 o
 -10   2  11        3.56        0.54      1.48 o
  -9   2  11       44.03       46.96      2.46 o
  -8   2  11        5.83        5.09      0.96 o
  -7   2  11       66.66       58.01      2.24 o
  -6   2  11      474.95      466.80      6.33 o
  -5   2  11      338.92      311.95      4.24 o
  -4   2  11       46.63       41.36      1.38 o
  -3   2  11        9.75       10.96      0.94 o
  -2   2  11       47.64       43.23      1.74 o
  -1   2  11       33.93       34.39      2.08 o
   0   2  11      409.20      409.10      8.75 o
   1   2  11      166.93      164.10      6.28 o
   2   2  11      123.04      115.99      3.50 o
   3   2  11      256.64      265.74      5.95 o
   4   2  11      382.10      376.27      7.07 o
   5   2  11       54.72       46.22      3.30 o
   6   2  11        1.88        1.18      0.84 o
 -12   3  11       55.80       41.93      8.00 o
 -11   3  11       14.81       13.66      1.45 o
 -10   3  11        4.47        4.03      1.13 o
  -9   3  11      281.35      308.13      4.97 o
  -8   3  11      135.53      134.87      2.95 o
  -7   3  11      192.45      179.60      3.56 o
  -6   3  11      232.15      247.78      4.32 o
  -5   3  11     1273.20     1235.26     11.08 o
  -4   3  11      417.28      383.11      4.82 o
  -3   3  11        3.78        4.11      0.94 o
  -2   3  11       82.73       71.37      2.54 o
  -1   3  11       65.68       62.82      2.68 o
   0   3  11       44.71       43.73      2.75 o
   1   3  11      598.27      629.52     23.27 o
   2   3  11      151.60      157.55      5.81 o
   3   3  11        6.13        8.65      1.70 o
   4   3  11       34.44       32.16      1.74 o
   5   3  11        3.49        3.63      0.77 o
 -12   4  11        1.11        1.97      0.77 o
 -11   4  11       11.91       13.09      1.14 o
 -10   4  11        7.12        8.06      1.28 o
  -9   4  11       52.02       49.44      1.94 o
  -8   4  11      157.89      172.46      3.74 o
  -7   4  11        6.11        6.46      1.11 o
  -6   4  11       27.75       31.82      1.73 o
  -5   4  11       48.36       46.35      2.05 o
  -4   4  11      329.25      281.49      5.20 o
  -3   4  11       73.40       59.67      2.36 o
  -2   4  11      134.14      146.35      4.16 o
  -1   4  11      383.49      369.26      9.90 o
   0   4  11       55.95       54.30      3.99 o
   1   4  11        6.38        7.51      2.82 o
   2   4  11      109.40      105.14      4.57 o
   3   4  11       46.24       43.88      2.65 o
   4   4  11       23.18       20.09      1.23 o
 -11   5  11        0.82       -0.08      0.23 o
 -10   5  11      100.69      110.36      2.52 o
  -9   5  11       27.78       28.66      1.84 o
  -8   5  11       37.60       38.87      2.01 o
  -7   5  11      115.66      108.44      3.37 o
  -6   5  11      483.27      453.13      7.72 o
  -5   5  11       32.22       24.94      1.60 o
  -4   5  11      286.74      257.41      6.46 o
  -3   5  11       72.63       71.20      2.54 o
  -2   5  11      184.61      186.39      7.51 o
  -1   5  11        5.81        5.71      1.98 o
   0   5  11       36.38       27.96      2.94 o
   1   5  11       22.31       27.60      2.60 o
   2   5  11       31.71       36.64      3.10 o
   3   5  11       10.35        9.34      0.99 o
   4   5  11       21.53       14.67      1.60 o
 -11   6  11       16.39       17.17      1.82 o
 -10   6  11       11.42       12.03      0.92 o
  -9   6  11       66.90       69.27      2.32 o
  -8   6  11       26.42       25.16      1.49 o
  -7   6  11       19.54       22.59      1.50 o
  -6   6  11        0.93        0.78      1.09 o
  -5   6  11       97.67      103.73      3.91 o
  -4   6  11      230.76      239.16      6.12 o
  -3   6  11      121.34      120.42      3.70 o
  -2   6  11      273.00      242.21      8.46 o
  -1   6  11       23.38       18.02      2.54 o
   0   6  11       19.00       19.98      2.45 o
   1   6  11       40.74       39.17      2.70 o
   2   6  11        1.44        1.18      2.01 o
   3   6  11       33.15       27.83      1.49 o
 -11   7  11        3.50        3.08      0.82 o
 -10   7  11       23.16       22.71      1.27 o
  -9   7  11       12.19       13.68      1.27 o
  -8   7  11        5.55        6.78      1.06 o
  -7   7  11        2.63        2.50      1.15 o
  -6   7  11       16.30       19.17      1.89 o
  -5   7  11      109.00      112.67      3.92 o
  -4   7  11       22.08       22.78      1.99 o
  -3   7  11      256.10      260.46      8.51 o
  -2   7  11      365.52      350.67      9.98 o
  -1   7  11      376.95      370.05      9.90 o
   0   7  11        2.35        2.83      1.07 o
   1   7  11       67.99       68.23      3.47 o
   2   7  11       48.58       18.31     24.83 o
 -10   8  11        7.48        6.20      0.73 o
  -9   8  11        0.29        0.30      0.89 o
  -8   8  11       24.68       27.00      1.95 o
  -7   8  11       36.82       33.32      1.98 o
  -6   8  11       15.10       14.65      1.55 o
  -5   8  11       23.62       27.74      1.97 o
  -4   8  11      216.58      219.93     10.45 o
  -3   8  11        8.31        9.31      2.65 o
  -2   8  11        3.85        5.61      1.65 o
  -1   8  11       28.44       31.56      1.87 o
   0   8  11       22.85       22.90      2.67 o
   1   8  11       22.83       19.58      1.54 o
  -9   9  11       17.88       20.09      1.73 o
  -8   9  11        1.36        0.94      1.69 o
  -7   9  11        1.95        2.07      0.81 o
  -6   9  11       23.84       25.51      1.94 o
  -5   9  11      111.48      131.17      7.09 o
  -4   9  11        8.69       10.01      2.47 o
  -3   9  11       37.86       34.04      3.54 o
  -2   9  11        4.83        5.59      1.08 o
  -1   9  11       21.51       18.93      1.73 o
  -8  10  11        4.70        4.03      0.81 o
  -6  10  11       24.19       32.13      2.81 o
  -5  10  11       14.89       13.51      2.10 o
  -4  10  11      255.87      282.42      9.52 o
  -3  10  11       17.27       12.96      1.87 o
  -2 -14  12       66.05       64.85      2.87 o
  -1 -14  12       40.71       35.69      2.25 o
   0 -14  12       78.66       22.22     26.33 o
   2 -14  12       21.16       20.18      2.01 o
   3 -14  12       60.13       60.84      3.21 o
  -3 -13  12        9.26        6.44      0.88 o
  -2 -13  12        8.18        6.55      1.29 o
   0 -13  12       52.10       61.31      2.63 o
   1 -13  12        8.70        0.16      0.38 o
   2 -13  12        2.01        1.21      1.43 o
   3 -13  12      114.83      124.09      5.83 o
   4 -13  12        1.92        2.17      1.27 o
   5 -13  12       10.68       14.01      1.57 o
  -5 -12  12        1.50        0.36      0.63 o
  -4 -12  12        9.45       10.39      1.72 o
  -3 -12  12       38.42        6.80     20.28 o
  -2 -12  12       56.12       59.10      4.06 o
  -1 -12  12       21.92       24.62      2.17 o
   0 -12  12        2.31        0.31      2.54 o
   1 -12  12       42.04       46.61      3.55 o
   2 -12  12      128.11      148.81      7.45 o
   3 -12  12        8.78       10.83      2.41 o
   4 -12  12       79.60       85.72      5.01 o
   5 -12  12       97.84      125.31      5.45 o
  -6 -11  12        6.42        5.98      1.11 o
  -5 -11  12      113.17      112.78      2.96 o
  -4 -11  12      220.08      247.79      6.25 o
  -3 -11  12      173.57       65.36     98.43 o
  -2 -11  12        9.26       15.08      2.03 o
  -1 -11  12        5.76        7.05      2.13 o
   0 -11  12       77.20       23.86     40.16 o
   1 -11  12       21.65       24.35      2.30 o
   2 -11  12       18.40        3.62     10.50 o
   3 -11  12       17.06       22.21      3.26 o
   4 -11  12       46.89       51.99      4.29 o
   5 -11  12       38.28       35.89     21.04 o
   6 -11  12       56.23       66.72      3.51 o
  -7 -10  12        9.68        8.34      1.29 o
  -6 -10  12        9.07        7.77      1.07 o
  -5 -10  12       46.26       48.82      2.70 o
  -4 -10  12       16.12       15.37      1.80 o
  -3 -10  12       44.93       44.04      2.70 o
  -2 -10  12       83.94       95.47      5.14 o
  -1 -10  12      251.77      254.21     11.37 o
   0 -10  12       68.89       69.16      5.99 o
   1 -10  12      345.13      384.92      9.50 o
   2 -10  12       83.33       91.26      3.94 o
   3 -10  12      145.34      143.21      7.78 o
   4 -10  12        7.04        8.12      1.68 o
   5 -10  12        6.28        5.29      2.00 o
   6 -10  12       20.83       23.30      1.72 o
  -8  -9  12       11.06        9.90      1.30 o
  -7  -9  12        7.00        2.88      4.97 o
  -6  -9  12        7.48        9.21      1.16 o
  -5  -9  12        4.49        3.62      1.31 o
  -4  -9  12      182.00      192.79     11.57 o
  -3  -9  12      243.17      263.87      6.10 o
  -2  -9  12      115.78      116.26      7.48 o
  -1  -9  12       91.41       99.62      7.00 o
   0  -9  12      370.03      336.44     19.48 o
   1  -9  12       31.31       33.75      2.71 o
   2  -9  12       10.81       15.43      1.67 o
   3  -9  12      155.21      156.88      6.03 o
   4  -9  12       73.54       79.83      5.84 o
   5  -9  12       13.94       15.95      2.74 o
   6  -9  12       27.48       22.95     10.17 o
   7  -9  12        3.36        4.54      1.09 o
  -8  -8  12       12.35       11.61      1.60 o
  -7  -8  12       17.59       19.79      1.81 o
  -6  -8  12      120.58      120.47      3.57 o
  -5  -8  12      265.15      276.55     14.58 o
  -4  -8  12      288.22      311.99     18.88 o
  -3  -8  12     1220.38     1223.05     31.67 o
  -2  -8  12      299.72      301.84     12.88 o
  -1  -8  12      318.47      306.68     12.86 o
   0  -8  12      571.35      603.22     13.26 o
   1  -8  12      321.00      328.45      7.32 o
   2  -8  12      315.77      316.00      8.42 o
   3  -8  12       84.13       97.63      4.83 o
   4  -8  12        7.61        3.97      1.57 o
   5  -8  12       95.81       96.88      5.69 o
   6  -8  12        0.62       -0.36      0.71 o
   7  -8  12       21.48       20.35      2.02 o
  -9  -7  12       16.94       13.01      1.79 o
  -8  -7  12       26.97       25.53      1.96 o
  -7  -7  12       38.42       35.63      2.56 o
  -6  -7  12       31.11       28.60      2.57 o
  -5  -7  12      125.72      120.29      5.12 o
  -4  -7  12       20.32       15.23      2.02 o
  -3  -7  12        1.07        1.52      1.42 o
  -2  -7  12        2.32        1.09      1.31 o
  -1  -7  12        8.76        8.06      1.60 o
   0  -7  12       60.61       54.98      2.50 o
   1  -7  12        1.74        2.82      1.05 o
   2  -7  12       63.83       54.71      2.42 o
   3  -7  12      185.39      189.22      6.82 o
   4  -7  12        4.21        4.66      1.60 o
   5  -7  12        1.62        0.44      1.64 o
   6  -7  12        2.64        2.71      1.18 o
   7  -7  12        5.01        4.08      0.98 o
 -10  -6  12        3.43        3.56      0.91 o
  -9  -6  12       22.23       28.93      2.78 o
  -8  -6  12       16.97       17.78      1.89 o
  -7  -6  12       36.62       33.22      2.56 o
  -6  -6  12       64.46       64.92      2.77 o
  -5  -6  12        2.45        0.66      1.10 o
  -4  -6  12       57.95       50.36      3.41 o
  -3  -6  12       57.90       51.48      2.99 o
  -2  -6  12       29.96       27.22      1.87 o
  -1  -6  12       12.80       10.89      1.44 o
   0  -6  12        4.86        6.66      1.52 o
   1  -6  12      356.87      351.01      9.01 o
   2  -6  12       44.25       60.02      2.50 o
   3  -6  12        0.78        0.76      1.45 o
   4  -6  12      154.23      160.55      4.56 o
   5  -6  12       37.54       36.79      2.19 o
   6  -6  12       14.37       11.73      1.98 o
   7  -6  12        1.60        2.33      0.96 o
 -10  -5  12        4.17        4.14      1.30 o
  -9  -5  12       28.06       25.38      6.14 o
  -8  -5  12       93.90       92.35      4.39 o
  -7  -5  12       30.53       27.43      2.24 o
  -6  -5  12       11.95       10.28      1.41 o
  -5  -5  12        6.31        4.33      1.09 o
  -4  -5  12       46.97       46.25      3.10 o
  -3  -5  12       39.10       38.40      1.92 o
  -2  -5  12       59.72       56.67      2.24 o
  -1  -5  12      115.20      110.14      3.52 o
   0  -5  12      105.18      107.84      4.00 o
   1  -5  12      110.36      103.50      3.83 o
   2  -5  12       38.80       39.11      2.83 o
   3  -5  12       39.02       43.80      2.44 o
   4  -5  12        5.54        5.92      1.29 o
   5  -5  12       13.96       13.28      1.46 o
   6  -5  12        3.39        1.54      0.90 o
   7  -5  12       16.70        4.90      9.53 o
 -10  -4  12       40.57       48.89      3.32 o
  -9  -4  12        1.63        1.18      0.91 o
  -8  -4  12       16.08       17.75      2.04 o
  -7  -4  12       77.70       74.95      3.14 o
  -6  -4  12      254.87      239.50      6.46 o
  -5  -4  12      191.56      187.93      4.48 o
  -4  -4  12      199.03      198.87      4.50 o
  -3  -4  12       25.64       25.91      1.42 o
  -2  -4  12       31.81       29.17      1.49 o
  -1  -4  12      256.93      261.07      5.81 o
   0  -4  12      176.42      160.02      6.13 o
   1  -4  12       75.01       73.35      7.76 o
   2  -4  12        1.85        1.79      1.06 o
   3  -4  12      531.44      575.35     10.36 o
   4  -4  12      738.32      758.88     14.99 o
   5  -4  12        5.42        0.40      1.85 o
   6  -4  12        9.42        7.11      1.21 o
   7  -4  12       36.00       38.51      2.73 o
 -11  -3  12        1.05        1.40      0.84 o
 -10  -3  12        0.02        0.97      0.87 o
  -9  -3  12       38.59       35.18      2.18 o
  -8  -3  12      234.12      241.35      9.90 o
  -7  -3  12        3.22        3.45      1.16 o
  -6  -3  12       12.68       12.34      1.37 o
  -5  -3  12       22.78       21.32      1.36 o
  -4  -3  12     1543.74     1534.29     14.62 o
  -3  -3  12      668.47      635.39      8.34 o
  -2  -3  12        7.32        6.06      1.08 o
  -1  -3  12      308.34      322.36      4.62 o
   0  -3  12        6.74        8.73      2.45 o
   1  -3  12       67.61       66.13      4.99 o
   2  -3  12      513.49      540.07     12.55 o
   3  -3  12      596.30      687.34     14.92 o
   4  -3  12       67.34       76.96      2.83 o
   5  -3  12       23.74       25.66      1.85 o
   6  -3  12        2.73        2.20      0.94 o
   7  -3  12        2.09        1.85      0.85 o
 -11  -2  12        4.63        4.76      1.07 o
 -10  -2  12        1.73        2.20      0.93 o
  -9  -2  12        9.75        7.47      1.36 o
  -8  -2  12        0.63        1.24      1.10 o
  -7  -2  12        5.71        6.02      1.35 o
  -6  -2  12     1099.05     1093.86     16.01 o
  -5  -2  12        9.76       10.35      1.09 o
  -4  -2  12       39.88       36.64      1.67 o
  -3  -2  12      710.70      663.48      9.22 o
  -2  -2  12      697.62      661.87      7.53 o
  -1  -2  12      228.02      221.13      3.71 o
   0  -2  12       59.83       60.35      3.41 o
   1  -2  12      790.01      712.43     20.17 o
   2  -2  12       27.24       27.21      2.52 o
   3  -2  12       89.32       97.49      4.25 o
   4  -2  12       22.90       20.54      2.20 o
   5  -2  12       49.88       55.56      2.48 o
   6  -2  12        0.37        0.27      0.81 o
 -11  -1  12        7.06       -0.46      0.28 o
 -10  -1  12       17.72       14.43      1.95 o
  -9  -1  12       64.25       68.94      2.99 o
  -8  -1  12       62.27       66.37      2.92 o
  -7  -1  12       31.54       35.18      1.79 o
  -6  -1  12      131.11      134.19      3.68 o
  -5  -1  12      315.86      310.23      4.86 o
  -4  -1  12       34.38       34.05      1.53 o
  -3  -1  12        0.23        0.95      0.76 o
  -2  -1  12      177.90      174.65      3.31 o
  -1  -1  12      682.10      718.56     11.09 o
   0  -1  12      678.90      581.95     17.49 o
   1  -1  12        5.04        0.64      1.91 o
   2  -1  12        6.28        6.44      1.23 o
   3  -1  12        6.37        5.10      1.47 o
   4  -1  12        0.74        1.37      0.96 o
   5  -1  12       17.29       12.35      1.55 o
   6  -1  12       12.94       11.98      1.15 o
 -11   0  12       27.26        4.77     15.67 o
  -9   0  12       44.26       55.82      2.01 o
  -8   0  12       63.68       62.73      2.43 o
  -7   0  12      341.37      357.59      6.25 o
  -6   0  12        6.09        6.20      0.93 o
  -5   0  12      192.96      182.72      2.89 o
  -4   0  12        6.68        7.33      0.75 o
  -3   0  12      288.02      285.17      3.82 o
  -2   0  12      326.34      306.35      4.25 o
  -1   0  12      187.54      177.03      4.01 o
   0   0  12       56.99       56.59      3.36 o
   1   0  12      324.43      351.17     12.27 o
   2   0  12       27.87       22.57      1.75 o
   3   0  12       13.07       12.21      1.80 o
   4   0  12       11.74       15.31      1.42 o
   5   0  12       64.58       77.00      2.94 o
 -11   1  12       59.38       25.09     35.32 o
 -10   1  12       35.28       36.67      1.72 o
  -9   1  12       33.41       33.59      1.67 o
  -8   1  12      519.33      559.72      7.87 o
  -7   1  12      581.13      616.01     10.44 o
  -6   1  12        2.22        2.68      0.78 o
  -5   1  12       32.49       29.89      1.31 o
  -4   1  12       22.67       22.56      1.09 o
  -3   1  12        9.93        9.61      0.98 o
  -2   1  12      163.46      164.17      3.18 o
  -1   1  12      269.32      251.83      7.48 o
   0   1  12       93.83       88.70      4.12 o
   1   1  12      169.02      163.55      6.81 o
   2   1  12      134.76      144.40      4.83 o
   3   1  12      202.07      201.54      5.11 o
   4   1  12        0.65        0.85      0.69 o
   5   1  12       52.36       46.97      2.12 o
 -11   2  12       25.32       24.97      3.25 o
 -10   2  12       21.47       26.86      1.95 o
  -9   2  12       55.16       63.48      2.34 o
  -8   2  12      357.58      385.23      5.04 o
  -7   2  12      631.45      663.48      8.54 o
  -6   2  12      125.07      129.47      3.10 o
  -5   2  12        3.96        5.28      0.82 o
  -4   2  12       30.27       34.72      1.52 o
  -3   2  12      328.43      316.34      5.02 o
  -2   2  12      159.87      147.06      4.72 o
  -1   2  12       52.81       46.00      2.74 o
   0   2  12      286.46      286.69      9.09 o
   1   2  12       50.99       54.83      3.25 o
   2   2  12       13.97       13.34      1.48 o
   3   2  12      203.54      206.81      5.88 o
   4   2  12       36.20       37.22      1.71 o
   5   2  12        2.67        2.14      0.84 o
 -11   3  12        1.05        1.10      0.57 o
 -10   3  12        0.10       -0.47      1.23 o
  -9   3  12       14.50       13.69      1.18 o
  -8   3  12      133.48      139.29      3.22 o
  -7   3  12        0.89        0.69      0.84 o
  -6   3  12      199.51      197.48      3.74 o
  -5   3  12       74.37       62.66      2.08 o
  -4   3  12       53.08       49.94      2.10 o
  -3   3  12        0.10       -0.03      1.03 o
  -2   3  12       30.71       28.44      4.01 o
  -1   3  12       32.51       32.02      2.84 o
   0   3  12       20.75       19.05      2.24 o
   1   3  12      267.35      287.69      7.62 o
   2   3  12       81.44       80.98      3.60 o
   3   3  12       17.91       17.03      1.33 o
   4   3  12        3.82        4.42      1.65 o
 -11   4  12        5.47        5.26      0.70 o
 -10   4  12       16.91       17.18      1.39 o
  -9   4  12       18.44       22.62      1.44 o
  -8   4  12       22.01       22.85      2.11 o
  -7   4  12       84.23       82.58      2.53 o
  -6   4  12       51.09       45.86      2.00 o
  -5   4  12       37.61       31.72      2.29 o
  -4   4  12      108.89      118.13      4.15 o
  -3   4  12      534.90      514.03     11.60 o
  -2   4  12       25.31       25.42      2.58 o
  -1   4  12       12.62       10.07      1.77 o
   0   4  12       20.54       20.60      3.33 o
   1   4  12       13.33        4.11      4.95 o
   2   4  12        9.44       10.19      1.42 o
   3   4  12       18.77       17.98      1.12 o
 -11   5  12       32.29       35.00      2.13 o
 -10   5  12        0.46        0.31      0.31 o
  -9   5  12       49.34       54.63      1.90 o
  -8   5  12        4.59        6.24      0.99 o
  -7   5  12       53.16       54.03      2.07 o
  -6   5  12      168.20      172.90      6.10 o
  -5   5  12      287.69      290.85      6.75 o
  -4   5  12       47.44       52.73      2.78 o
  -3   5  12       51.08       45.10      3.23 o
  -2   5  12      154.99      151.72      9.00 o
  -1   5  12       90.45       98.07      6.70 o
   0   5  12       50.40       61.61      4.71 o
   1   5  12       25.53        7.16     12.87 o
   2   5  12        5.68        1.49      4.20 o
   3   5  12        4.13        3.08      0.88 o
 -10   6  12       61.66       62.67      1.70 o
  -9   6  12        5.27        3.30      0.87 o
  -8   6  12        4.84        5.49      0.96 o
  -7   6  12        8.51        8.78      1.39 o
  -6   6  12        3.80        3.54      1.21 o
  -5   6  12       34.92       33.09      2.24 o
  -4   6  12       84.37       87.50      3.34 o
  -3   6  12      204.49       98.69     85.04 o
  -2   6  12      185.75      190.63      9.53 o
  -1   6  12        2.37        5.17      2.14 o
   0   6  12      229.29      232.64     16.96 o
   1   6  12      126.52      134.48      5.36 o
   2   6  12        2.16        1.67      0.80 o
 -10   7  12        3.97        4.82      0.59 o
  -9   7  12       14.03       15.44      1.36 o
  -8   7  12       99.51      113.70      3.71 o
  -7   7  12        6.30        8.32      1.25 o
  -6   7  12        3.22        2.38      1.10 o
  -5   7  12       90.28       96.17      3.31 o
  -4   7  12        5.26        3.25      2.27 o
  -3   7  12        8.08        7.67      2.38 o
  -2   7  12       22.32       23.99      3.27 o
  -1   7  12       87.62       94.41      5.66 o
   0   7  12       11.60       11.55      1.66 o
   1   7  12       38.25       36.18      2.03 o
  -9   8  12        0.40       -0.07      0.49 o
  -8   8  12       28.76       35.21      1.86 o
  -7   8  12       25.84       29.70      1.61 o
  -6   8  12       31.39       41.64      2.38 o
  -5   8  12       12.29       16.95      2.92 o
  -4   8  12       59.44       61.60      4.75 o
  -3   8  12        6.26        6.32      1.98 o
  -2   8  12        0.71        0.71      0.84 o
  -1   8  12       48.35       47.07      2.57 o
  -8   9  12        6.52        0.96      0.90 o
  -7   9  12        4.07        4.02      1.13 o
  -6   9  12        2.19        3.21      1.35 o
  -5   9  12        5.45        3.23      1.39 o
  -4   9  12        8.30        7.58      1.71 o
  -3   9  12       98.06       92.88      5.77 o
  -3 -13  13       40.39       39.37      2.17 o
  -2 -13  13       32.51       33.56      2.30 o
  -1 -13  13       86.69       96.43      4.09 o
   0 -13  13      125.05      137.12      4.84 o
   1 -13  13        2.49        2.15      1.30 o
   2 -13  13       15.25       21.20      2.22 o
   3 -13  13       39.63       60.88      3.31 o
  -4 -12  13        8.11        9.59      0.97 o
  -3 -12  13        6.44        5.70      1.48 o
  -2 -12  13       74.97       80.24      4.35 o
  -1 -12  13      172.06      189.71      7.11 o
   0 -12  13        2.09        1.93      1.00 o
   1 -12  13       60.92       16.50     39.68 o
   2 -12  13       22.62       22.29      2.73 o
   3 -12  13        1.52        0.38      1.29 o
   4 -12  13        5.60        7.05      1.39 o
  -5 -11  13       25.35       24.21      2.23 o
  -4 -11  13        2.98        3.64      1.43 o
  -3 -11  13        3.63        3.18      1.55 o
  -2 -11  13        2.91        2.70      1.57 o
  -1 -11  13       37.77       41.94      2.74 o
   0 -11  13       54.15       66.58      3.27 o
   1 -11  13      202.01      213.96      5.88 o
   2 -11  13        2.30        2.40      1.83 o
   3 -11  13       12.81       21.56      2.73 o
   4 -11  13       14.43       21.07      2.44 o
   5 -11  13        0.91        4.22      1.08 o
  -6 -10  13      253.67      205.64     36.04 o
  -5 -10  13      174.98      193.02      6.98 o
  -4 -10  13      235.56      260.28      9.24 o
  -3 -10  13       31.39       30.76      3.33 o
  -2 -10  13       15.66       16.91      1.57 o
  -1 -10  13        7.81        8.01      2.29 o
   0 -10  13       12.40       11.94      2.05 o
   1 -10  13       48.57       57.89      3.08 o
   2 -10  13        6.03        7.87      2.37 o
   3 -10  13       24.77       24.25      3.08 o
   4 -10  13       10.42        9.19      1.94 o
   5 -10  13       54.59       65.73      3.53 o
  -7  -9  13        3.43        4.65      1.26 o
  -6  -9  13       12.78       13.01      1.58 o
  -5  -9  13       18.87       14.51      2.27 o
  -4  -9  13       98.77      108.77      5.21 o
  -3  -9  13       87.76       97.15      4.05 o
  -2  -9  13      329.94      333.77      8.94 o
  -1  -9  13      384.50      403.48     11.79 o
   0  -9  13       28.08       31.11      2.60 o
   1  -9  13      142.06      154.38      7.93 o
   2  -9  13       13.33        2.87      7.80 o
   3  -9  13       64.71       69.56      4.94 o
   4  -9  13       30.07       28.94      1.66 o
   5  -9  13       14.87       14.06      1.26 o
   6  -9  13       31.99       35.03      2.00 o
  -8  -8  13        1.22       -0.54      0.92 o
  -7  -8  13        0.27        0.93      1.33 o
  -6  -8  13        3.08        2.66      1.40 o
  -5  -8  13       65.23       65.30      3.06 o
  -4  -8  13        8.44        7.75      1.55 o
  -3  -8  13      257.24      250.20      6.04 o
  -2  -8  13       48.53       47.29      2.50 o
  -1  -8  13      495.87      514.61      9.37 o
   0  -8  13       15.64       15.12      2.08 o
   1  -8  13       25.96       26.66      1.91 o
   2  -8  13      129.48      142.54      3.51 o
   3  -8  13      230.14      234.67      6.81 o
   4  -8  13      136.65       45.52     71.06 o
   5  -8  13       34.83       17.20      2.16 o
   6  -8  13        1.16       -0.04      0.17 o
  -9  -7  13        1.96        1.82      0.75 o
  -8  -7  13        5.92        4.94      1.55 o
  -7  -7  13       16.32       14.32      2.46 o
  -6  -7  13       88.39       91.19      3.32 o
  -5  -7  13       22.45       18.88      2.56 o
  -4  -7  13      332.07      335.35      9.68 o
  -3  -7  13      118.37      129.58      5.25 o
  -2  -7  13        0.01       -0.39      1.17 o
  -1  -7  13      215.86      229.77      6.20 o
   0  -7  13      362.48      395.26     11.57 o
   1  -7  13       10.74       17.40      1.71 o
   2  -7  13        1.00        0.92      1.02 o
   3  -7  13       19.53       20.28      1.73 o
   4  -7  13       59.34       26.21     29.41 o
   5  -7  13       18.35        7.25     10.78 o
   6  -7  13       37.91       35.55      2.76 o
  -9  -6  13       53.20       64.63      3.50 o
  -8  -6  13       11.85        9.80      1.91 o
  -7  -6  13        0.30       -1.67      1.91 o
  -6  -6  13        4.13        3.34      1.01 o
  -5  -6  13      181.23      190.65      6.63 o
  -4  -6  13       16.30       14.65      2.09 o
  -3  -6  13       53.91       54.29      3.34 o
  -2  -6  13       92.22       93.97      2.86 o
  -1  -6  13       12.19       11.83      1.28 o
   0  -6  13       27.93       27.20      1.85 o
   1  -6  13       50.49       48.22      4.59 o
   2  -6  13       38.49       38.99      2.66 o
   3  -6  13        4.23        4.30      1.94 o
   4  -6  13        2.03        1.18      0.56 o
   5  -6  13       22.34       19.48      1.64 o
   6  -6  13       58.21       57.76      3.49 o
  -9  -5  13       33.44       26.71     11.49 o
  -8  -5  13       56.49       61.67      4.27 o
  -7  -5  13       62.41       58.65      4.58 o
  -6  -5  13       75.91       78.22      3.66 o
  -5  -5  13       68.81       62.67      3.49 o
  -4  -5  13       58.70       55.42      2.17 o
  -3  -5  13       47.37       46.82      2.12 o
  -2  -5  13       25.15       22.87      1.55 o
  -1  -5  13       17.12       20.21      1.49 o
   0  -5  13       22.52       23.86      2.11 o
   1  -5  13       45.06       45.50      3.28 o
   2  -5  13       30.43       28.25      3.56 o
   3  -5  13      376.07      405.66     14.55 o
   4  -5  13        6.47        7.40      1.09 o
   5  -5  13        5.16        4.36      1.03 o
   6  -5  13       60.49       58.46      3.42 o
 -10  -4  13        1.60        1.95      0.95 o
  -9  -4  13        7.39        5.57      1.04 o
  -8  -4  13       96.70      114.21      5.91 o
  -7  -4  13      231.79      247.81      6.95 o
  -6  -4  13       34.21       27.74      2.39 o
  -5  -4  13      544.85      535.73      9.22 o
  -4  -4  13      382.05      394.67      5.95 o
  -3  -4  13       53.03       52.45      2.27 o
  -2  -4  13      239.26      238.13      4.90 o
  -1  -4  13       24.08       21.13      1.48 o
   0  -4  13       10.49        9.61      1.37 o
   1  -4  13        6.57        7.67      1.78 o
   2  -4  13       98.64      107.95      5.74 o
   3  -4  13       12.33       15.49      1.48 o
   4  -4  13      166.24      164.49      4.20 o
   5  -4  13        6.11        6.99      1.13 o
   6  -4  13        0.82        1.05      0.61 o
 -10  -3  13        1.92        0.87      0.92 o
  -9  -3  13       22.98       21.42      2.26 o
  -8  -3  13        2.64        2.79      1.24 o
  -7  -3  13      190.67      202.91      5.39 o
  -6  -3  13       43.31       44.07      2.04 o
  -5  -3  13      101.34      101.94      3.06 o
  -4  -3  13       18.81       20.17      1.38 o
  -3  -3  13      680.19      704.97      8.99 o
  -2  -3  13     1189.25     1150.07     12.18 o
  -1  -3  13        6.96        6.71      1.03 o
   0  -3  13        9.94        9.30      1.38 o
   1  -3  13        0.90        1.89      1.52 o
   2  -3  13       84.93       80.30      5.27 o
   3  -3  13      191.50      211.93      4.95 o
   4  -3  13       10.93       13.84      1.66 o
   5  -3  13        4.16        4.18      0.95 o
   6  -3  13        1.10        1.85      0.77 o
 -10  -2  13       56.00       23.75     25.52 o
  -9  -2  13       51.79       48.88      2.48 o
  -8  -2  13        1.62        2.23      1.00 o
  -7  -2  13        1.50        1.59      0.96 o
  -6  -2  13       85.85       86.69      2.62 o
  -5  -2  13      601.22      602.95      7.41 o
  -4  -2  13      710.49      721.75      7.77 o
  -3  -2  13        5.03        6.61      0.88 o
  -2  -2  13      124.16      134.79      3.25 o
  -1  -2  13      275.15      265.80      4.43 o
   0  -2  13        4.17        5.50      2.47 o
   1  -2  13        6.27        7.30      2.42 o
   2  -2  13       35.66       39.55      2.69 o
   3  -2  13       39.19       49.87      2.86 o
   4  -2  13       52.25       53.40      2.70 o
   5  -2  13      129.72      135.56      3.38 o
 -11  -1  13        7.53        2.46      0.97 o
 -10  -1  13       32.31       24.88      2.11 o
  -9  -1  13        2.01        0.54      1.42 o
  -8  -1  13       28.49       27.59      1.95 o
  -7  -1  13        6.07        5.81      1.23 o
  -6  -1  13       23.63       23.01      1.49 o
  -5  -1  13      239.45      244.85      3.65 o
  -4  -1  13      202.42      183.49      3.12 o
  -3  -1  13       18.80       19.59      1.19 o
  -2  -1  13        1.78        1.65      0.75 o
  -1  -1  13       84.99       85.80      2.62 o
   0  -1  13      309.05      267.23      7.66 o
   1  -1  13       68.69       64.34      3.51 o
   2  -1  13        3.11        4.53      0.89 o
   3  -1  13        7.31        8.62      1.29 o
   4  -1  13       61.14       58.91      2.15 o
   5  -1  13       10.60        2.99      5.31 o
 -11   0  13       64.54       33.65      2.32 o
 -10   0  13      150.14      164.06     15.42 o
  -9   0  13      183.81      203.75      5.38 o
  -8   0  13       39.89       43.62      1.95 o
  -7   0  13       13.03       10.08      1.13 o
  -6   0  13        6.11        5.65      0.87 o
  -5   0  13        7.22        7.49      0.97 o
  -4   0  13       33.64       32.42      1.55 o
  -3   0  13      127.97      131.76      3.26 o
  -2   0  13       93.06       91.87      2.36 o
  -1   0  13        5.33        5.86      1.41 o
   0   0  13       58.60       52.37      3.19 o
   1   0  13      298.81      312.14      8.69 o
   2   0  13        6.69        5.58      1.28 o
   3   0  13        0.00        0.60      0.73 o
   4   0  13       50.84       46.21      2.23 o
   5   0  13       33.53       33.07      2.06 o
 -11   1  13       16.04        9.73      1.41 o
 -10   1  13        5.58        4.47      0.93 o
  -9   1  13       17.80       15.66      1.22 o
  -8   1  13       15.98       14.35      1.12 o
  -7   1  13       84.88       78.75      2.19 o
  -6   1  13      199.16      211.46      3.21 o
  -5   1  13      109.74      117.69      2.49 o
  -4   1  13      195.78      197.33      3.55 o
  -3   1  13      242.94      232.56      3.91 o
  -2   1  13       87.94       78.02      3.45 o
  -1   1  13      102.98      102.76      4.17 o
   0   1  13       11.73       12.66      1.82 o
   1   1  13        3.90        1.81      1.26 o
   2   1  13       84.43       97.21      3.45 o
   3   1  13      124.31      131.57      2.97 o
   4   1  13       34.13       35.15      2.11 o
 -11   2  13        0.47        1.03      0.60 o
 -10   2  13       21.40       23.72      2.22 o
  -9   2  13      241.05      264.66      4.73 o
  -8   2  13      304.49      306.61      5.14 o
  -7   2  13        2.50        3.19      0.75 o
  -6   2  13       32.25       35.19      1.42 o
  -5   2  13      106.25       98.02      2.39 o
  -4   2  13       50.54       49.35      1.76 o
  -3   2  13       10.97       12.90      1.84 o
  -2   2  13       85.65       86.39      4.55 o
  -1   2  13       57.31       60.73      5.12 o
   0   2  13        3.40        3.91      2.07 o
   1   2  13       79.78       80.97      3.47 o
   3   2  13        9.20       10.78      1.18 o
   4   2  13       16.59       15.40      1.39 o
 -11   3  13       26.77        9.67      1.30 o
 -10   3  13        0.62        0.94      0.70 o
  -9   3  13       15.18       14.89      1.39 o
  -8   3  13        4.50        4.17      0.77 o
  -7   3  13       46.79       45.74      1.69 o
  -6   3  13      321.77      323.77      5.51 o
  -5   3  13      253.76      249.91      5.20 o
  -4   3  13      369.28      374.21      6.10 o
  -3   3  13        1.91        1.28      1.25 o
  -2   3  13        1.17        0.23      1.43 o
  -1   3  13      146.62      147.30      5.40 o
   0   3  13        5.91        0.14      0.39 o
   1   3  13       49.07       54.52      3.93 o
   2   3  13       34.29        7.25     14.54 o
   3   3  13       12.79       11.85      0.97 o
 -10   4  13        1.75        2.09      0.58 o
  -9   4  13       25.21       28.74      1.45 o
  -8   4  13      172.53      173.40      3.42 o
  -7   4  13       66.76       67.38      2.83 o
  -6   4  13      152.61      146.29      4.41 o
  -5   4  13        2.38        3.66      1.22 o
  -4   4  13      198.84      197.22      6.66 o
  -3   4  13       53.83       63.68      5.96 o
  -2   4  13      322.42      345.19      8.74 o
  -1   4  13      137.56      144.20      7.72 o
   0   4  13        1.87        4.35      1.88 o
   1   4  13        5.51        6.75      1.64 o
   2   4  13       59.71       61.80      3.49 o
 -10   5  13       21.45       22.27      1.76 o
  -9   5  13       44.71       53.83      2.69 o
  -8   5  13       32.69       36.01      1.72 o
  -7   5  13        5.14        7.62      1.28 o
  -6   5  13       14.83       13.09      1.50 o
  -5   5  13       23.99       29.42      2.13 o
  -4   5  13       58.21       57.11      2.72 o
  -3   5  13       18.34       19.47      3.52 o
  -2   5  13       56.42       54.69      4.82 o
  -1   5  13       87.50       84.54      5.25 o
   0   5  13       60.84       63.18      3.76 o
   1   5  13        0.30        0.19      0.95 o
  -9   6  13       44.42       47.06      1.91 o
  -8   6  13        0.58        1.63      0.71 o
  -7   6  13       16.08       17.46      1.42 o
  -6   6  13       36.45       39.91      2.65 o
  -5   6  13        9.78        9.26      1.63 o
  -4   6  13        0.64        0.01      1.85 o
  -3   6  13       51.93       51.61      4.64 o
  -2   6  13       76.02       76.91      5.11 o
  -1   6  13        7.96        6.72      1.46 o
   0   6  13       73.64       67.00      3.31 o
  -9   7  13       20.75       20.94      6.50 o
  -8   7  13       39.46       33.21      1.83 o
  -7   7  13       20.75       18.96      1.23 o
  -6   7  13        6.09        8.61      1.38 o
  -5   7  13       71.76       57.27     25.02 o
  -4   7  13       71.46       83.20      5.39 o
  -3   7  13      107.25      100.91      5.55 o
  -2   7  13       20.30       22.64      3.61 o
  -1   7  13       43.68       49.32      2.55 o
  -7   8  13        4.49        0.13      0.79 o
  -6   8  13        9.97       12.87      1.96 o
  -5   8  13        2.46        5.84      1.60 o
  -4   8  13        5.15        4.37      1.41 o
  -3   8  13        9.09        9.11      1.63 o
  -3 -12  14        0.50        0.26      0.74 o
  -2 -12  14       29.25       32.18      2.27 o
  -1 -12  14       80.34       94.51      4.01 o
   0 -12  14       30.22       15.83      1.46 o
   1 -12  14       37.20       49.85      3.31 o
   2 -12  14       24.78       32.52      2.53 o
  -4 -11  14       32.24       32.47      2.29 o
  -3 -11  14       18.54       19.35      2.15 o
  -2 -11  14       90.92      103.80      4.91 o
  -1 -11  14      107.38      107.42      6.81 o
   0 -11  14       99.82      106.51      3.67 o
   1 -11  14       42.70       43.01      7.02 o
   2 -11  14        6.60        7.92      1.08 o
   3 -11  14       11.88       12.01      1.11 o
   4 -11  14        3.86        3.14      0.81 o
  -6 -10  14       16.32       15.27      1.44 o
  -5 -10  14        3.32        3.60      0.83 o
  -4 -10  14        3.74        3.02      1.34 o
  -3 -10  14      146.33      136.70      5.59 o
  -2 -10  14       61.08       64.76      2.89 o
  -1 -10  14       41.68       50.19      2.82 o
   0 -10  14       12.99       15.98      1.35 o
   1 -10  14        1.32        0.51      0.74 o
   2 -10  14       74.71       75.30      4.60 o
   3 -10  14        2.52        4.07      1.43 o
   4 -10  14        0.22        0.46      0.88 o
  -7  -9  14       43.80       44.91      2.41 o
  -6  -9  14      102.11       76.48     18.99 o
  -5  -9  14      100.71      106.96      4.88 o
  -4  -9  14      108.58      105.35      3.59 o
  -3  -9  14      232.91      259.32      7.52 o
  -2  -9  14       40.42       47.20      2.33 o
  -1  -9  14       30.93       33.12      1.90 o
   0  -9  14       94.70       89.50      3.02 o
   1  -9  14        7.02       10.74      1.49 o
   2  -9  14       17.51       12.37      2.34 o
   4  -9  14      178.46      180.53      6.40 o
   5  -9  14      196.72      199.67      5.77 o
  -7  -8  14        2.59        1.58      1.08 o
  -6  -8  14        8.27        6.14      1.11 o
  -5  -8  14       76.08       84.59      3.21 o
  -4  -8  14       27.06       26.11      2.17 o
  -3  -8  14      118.19      119.60      4.51 o
  -2  -8  14      106.31      108.93      3.46 o
  -1  -8  14       19.45       24.69      1.81 o
   0  -8  14       14.97       15.64      1.54 o
   1  -8  14       14.23       14.06      1.36 o
   2  -8  14       48.46       51.55      6.33 o
   3  -8  14       14.59        5.44      7.82 o
   4  -8  14        0.01       -0.27      0.77 o
   5  -8  14        1.21        1.21      0.71 o
  -8  -7  14       30.94       26.22      4.06 o
  -7  -7  14       29.18       31.14      2.81 o
  -6  -7  14       19.82       23.88      1.46 o
  -5  -7  14        9.82        9.48      1.52 o
  -4  -7  14       10.71        9.94      1.67 o
  -3  -7  14       10.95       10.60      1.40 o
  -2  -7  14        4.52        4.61      1.39 o
  -1  -7  14       22.69       21.67      1.50 o
   0  -7  14       26.26       32.47      1.75 o
   1  -7  14       70.28       81.12      2.91 o
   2  -7  14        5.04        7.01      1.97 o
   3  -7  14      116.42      129.48      6.21 o
   4  -7  14       91.25      103.68      3.48 o
   5  -7  14       12.66        3.41      6.33 o
  -8  -6  14        2.55        3.30      0.77 o
  -7  -6  14       40.08       39.49      3.28 o
  -6  -6  14        6.71        6.32      1.31 o
  -5  -6  14       84.04       89.25      3.86 o
  -4  -6  14       93.41       97.50      3.29 o
  -3  -6  14        2.87        3.28      0.99 o
  -2  -6  14        5.35        5.92      1.06 o
  -1  -6  14       66.78       72.67      2.14 o
   0  -6  14        8.98       11.24      1.18 o
   1  -6  14        1.65        2.00      1.07 o
   2  -6  14       49.04       53.00      3.03 o
   3  -6  14        3.32        2.27      0.59 o
   4  -6  14       52.50       58.93      2.84 o
   5  -6  14        7.03        6.78      1.34 o
  -9  -5  14        0.31        0.51      0.53 o
  -8  -5  14      110.44      125.20      3.72 o
  -7  -5  14       96.85      100.40      5.34 o
  -6  -5  14        3.17        4.95      1.13 o
  -5  -5  14       43.69       47.45      2.93 o
  -4  -5  14       38.60       41.57      2.14 o
  -3  -5  14       48.19       53.18      2.13 o
  -2  -5  14      212.85      234.44      4.60 o
  -1  -5  14       14.75       17.00      1.31 o
   0  -5  14        5.48        6.97      1.19 o
   1  -5  14        7.70        7.13      1.34 o
   2  -5  14       63.64       66.05      3.39 o
   3  -5  14       32.51       34.11      2.76 o
   5  -5  14       42.91       50.64      3.05 o
  -9  -4  14        5.77        0.86      0.37 o
  -8  -4  14       13.88       12.79      1.33 o
  -7  -4  14      312.25      341.25     10.26 o
  -6  -4  14      387.71      416.83      8.51 o
  -5  -4  14      125.68      133.06      4.37 o
  -4  -4  14      250.01      271.59      4.96 o
  -3  -4  14        0.35        0.28      0.80 o
  -2  -4  14      831.76      891.58     13.21 o
  -1  -4  14       35.20       34.76      1.76 o
   0  -4  14        1.61        2.95      1.15 o
   1  -4  14       73.21       75.54      4.43 o
   2  -4  14      653.47      704.27     11.16 o
   3  -4  14       83.38       80.17      2.59 o
   4  -4  14       72.16        6.01     10.27 o
   5  -4  14        7.83        8.80      1.34 o
 -10  -3  14       13.38        6.46      1.07 o
  -9  -3  14       31.19        3.66      7.56 o
  -8  -3  14       16.30       19.79      1.78 o
  -7  -3  14        3.69        0.86      1.92 o
  -6  -3  14      209.80      213.86      4.29 o
  -5  -3  14        1.42        1.47      1.01 o
  -4  -3  14     1323.87     1360.21     12.03 o
  -3  -3  14      388.17      388.89      4.74 o
  -2  -3  14      102.70       91.32      2.18 o
  -1  -3  14       37.80       32.35      1.70 o
   0  -3  14        6.49        4.30      1.35 o
   1  -3  14       30.00       34.09      2.43 o
   2  -3  14       25.05       27.66      1.77 o
   3  -3  14       15.61       17.58      1.61 o
   4  -3  14       46.94       52.81      2.28 o
 -10  -2  14       15.06        7.35      1.31 o
  -9  -2  14       24.61       20.72      2.74 o
  -8  -2  14       10.56       11.10      1.47 o
  -7  -2  14        3.66        4.36      1.38 o
  -6  -2  14       18.37       18.00      1.14 o
  -5  -2  14      133.46      130.53      2.91 o
  -4  -2  14       11.93       10.90      0.98 o
  -3  -2  14      432.28      430.54      5.05 o
  -2  -2  14       39.42       40.50      1.44 o
  -1  -2  14       55.53       59.92      2.20 o
   0  -2  14        6.04        6.20      1.16 o
   1  -2  14        2.78        3.01      1.25 o
   2  -2  14       39.26       40.82      1.99 o
   3  -2  14        8.27        8.69      1.28 o
   4  -2  14        0.14        0.23      0.68 o
 -10  -1  14        1.89        1.60      1.02 o
  -9  -1  14        9.75        8.32      1.66 o
  -8  -1  14      127.18      128.93      3.56 o
  -7  -1  14       67.96       80.08      2.47 o
  -6  -1  14       38.49       40.68      1.65 o
  -5  -1  14        2.29        1.51      1.02 o
  -4  -1  14       56.24       54.34      1.80 o
  -3  -1  14        9.41       11.39      1.04 o
  -2  -1  14        6.00        5.97      0.90 o
  -1  -1  14       12.86       10.92      1.32 o
   0  -1  14       23.92       28.33      2.44 o
   1  -1  14       21.82       21.30      2.02 o
   2  -1  14       16.73        3.53      9.82 o
   3  -1  14       57.76       61.14      2.62 o
   4  -1  14       37.66       12.11     16.53 o
 -10   0  14       58.67       34.79      2.52 o
  -9   0  14       10.05       10.79      1.16 o
  -8   0  14        2.39        2.59      0.90 o
  -7   0  14       35.63       38.06      1.66 o
  -6   0  14       19.75       16.67      1.18 o
  -5   0  14      140.88      147.51      3.38 o
  -4   0  14       36.17       35.13      1.61 o
  -3   0  14       44.22       39.15      1.57 o
  -2   0  14        9.66       10.00      1.30 o
  -1   0  14       24.04       27.70      2.07 o
   0   0  14        3.71        2.89      1.04 o
   2   0  14       84.42       17.76     38.41 o
   3   0  14      106.25       45.10     53.96 o
   4   0  14        9.54       10.64      1.16 o
 -10   1  14       20.75       13.23      1.64 o
  -9   1  14        2.47        2.88      0.88 o
  -8   1  14      296.24      296.61      6.11 o
  -7   1  14      300.17      311.22      4.79 o
  -6   1  14       89.47       87.91      2.49 o
  -5   1  14       61.97       56.68      2.08 o
  -4   1  14       54.91       60.39      2.06 o
  -3   1  14      617.35      639.45      9.61 o
  -2   1  14       54.40       53.41      5.48 o
  -1   1  14       97.61      106.20      6.96 o
   0   1  14       88.99       80.53      7.30 o
   1   1  14        7.66        8.51      1.25 o
   3   1  14       79.22       77.69      3.45 o
 -10   2  14      145.13      108.06     42.10 o
  -9   2  14        4.02        4.57      1.98 o
  -8   2  14      219.79      215.65      5.18 o
  -7   2  14        4.70        1.89      1.19 o
  -6   2  14       49.53       47.72      2.06 o
  -5   2  14       36.33       37.96      2.27 o
  -4   2  14       73.10       72.28      3.24 o
  -3   2  14       36.00       28.48      3.11 o
  -2   2  14       50.36       52.69      3.33 o
  -1   2  14        9.22        8.53      1.56 o
   0   2  14        1.80        2.33      1.10 o
   1   2  14       61.97       26.85     32.54 o
   2   2  14       37.16       31.96      7.23 o
 -10   3  14       30.66       25.95      1.99 o
  -9   3  14      157.20      172.19      4.77 o
  -8   3  14       51.85       47.19      2.83 o
  -7   3  14        4.46        2.58      1.55 o
  -6   3  14        6.95        4.96      1.18 o
  -5   3  14      206.32      216.12      5.69 o
  -4   3  14      104.44      105.73      4.89 o
  -3   3  14        6.83        7.83      2.68 o
  -2   3  14        0.22        0.08      1.26 o
  -1   3  14      131.71       53.04     73.87 o
   0   3  14       74.42       75.44      4.12 o
   1   3  14      123.64      136.05      5.05 o
   2   3  14       12.90        8.24      1.06 o
  -9   4  14        7.81       11.19      1.29 o
  -8   4  14        1.45        0.86      0.87 o
  -7   4  14       36.91       34.21      2.09 o
  -6   4  14       16.42       16.70      1.69 o
  -5   4  14        5.90        6.07      1.22 o
  -4   4  14      110.71       90.42     16.39 o
  -3   4  14       22.45       14.02      2.86 o
  -2   4  14       33.81       37.58      3.71 o
  -1   4  14       44.14       46.52      3.32 o
   0   4  14        8.35        6.91      1.43 o
   1   4  14       11.75       11.95      0.89 o
  -9   5  14        0.95        0.37      0.72 o
  -8   5  14       75.00       75.59      2.97 o
  -7   5  14       31.03       30.71      1.77 o
  -6   5  14       18.61       21.44      1.58 o
  -5   5  14        3.17        1.41      0.83 o
  -4   5  14       89.22       92.61      5.99 o
  -3   5  14       84.01       86.71      5.53 o
  -2   5  14        7.43        7.09      1.77 o
  -1   5  14      110.29      120.30      4.72 o
   0   5  14      273.34      261.55      7.07 o
  -8   6  14        1.01        1.39      1.05 o
  -7   6  14       30.27       32.82      1.87 o
  -6   6  14      126.26      113.56     12.64 o
  -5   6  14       66.52        6.66      6.48 o
  -4   6  14        7.25        3.91      1.64 o
  -3   6  14       22.19       19.84      2.39 o
  -2   6  14       42.81       40.25      2.46 o
  -6   7  14        0.95        2.67      1.18 o
  -5   7  14        6.98        7.01      1.47 o
  -4   7  14        5.04        3.57      1.10 o
  -3 -11  15       42.99       44.47      2.39 o
  -2 -11  15       65.24       74.06      3.40 o
  -1 -11  15       42.19       43.29      2.55 o
   0 -11  15       16.70        6.44      6.96 o
   1 -11  15       34.67       29.13      2.03 o
  -4 -10  15        4.72        4.47      1.13 o
  -3 -10  15       14.91       15.17      1.84 o
  -2 -10  15        1.69       -0.01      1.44 o
  -1 -10  15      140.40      144.98      8.67 o
   0 -10  15       18.26       17.43      1.09 o
   1 -10  15       54.25       51.08      2.13 o
   2 -10  15      133.81       47.82     73.77 o
   3 -10  15        5.10        4.00      0.82 o
  -6  -9  15        2.38        2.14      0.70 o
  -5  -9  15       17.74       17.61      1.23 o
  -4  -9  15        0.14        0.01      0.19 o
  -3  -9  15      117.15      127.87      3.89 o
  -2  -9  15       61.55       64.93      2.71 o
  -1  -9  15        0.57        0.60      0.78 o
   0  -9  15        1.08        1.84      0.76 o
   2  -9  15       56.73       21.85     32.64 o
   3  -9  15       11.94       16.82      1.66 o
  -6  -8  15       27.12       24.51      3.10 o
  -5  -8  15       53.23       56.00      3.21 o
  -4  -8  15      162.38      182.19      8.14 o
  -3  -8  15       85.11       91.54      3.54 o
  -2  -8  15      104.05      109.23      2.88 o
  -1  -8  15       17.91       23.99      1.90 o
   0  -8  15       20.90       17.94      1.66 o
   1  -8  15        0.91       -0.03      0.29 o
   2  -8  15       24.94       27.50      1.66 o
   3  -8  15       49.75       54.60      6.84 o
  -7  -7  15       48.99       53.20      1.63 o
  -6  -7  15       91.05       81.93      4.84 o
  -5  -7  15       80.96       88.81      3.26 o
  -4  -7  15       33.38       33.62      2.25 o
  -3  -7  15        7.56        8.58      1.17 o
  -2  -7  15       13.61       15.12      1.17 o
  -1  -7  15        5.55        8.72      1.19 o
   0  -7  15       25.48       33.04      1.80 o
   1  -7  15        4.32        3.21      1.08 o
   2  -7  15        5.53        6.89      1.18 o
   3  -7  15       36.24       44.19      3.35 o
  -8  -6  15       59.14       55.85      2.74 o
  -7  -6  15       60.19       59.03      4.02 o
  -6  -6  15        3.83        2.71      0.69 o
  -5  -6  15       74.46       83.89      3.41 o
  -4  -6  15       89.54       95.17      2.60 o
  -3  -6  15       55.70       63.94      2.23 o
  -2  -6  15       92.11      105.25      2.54 o
  -1  -6  15       19.11       23.16      1.53 o
   0  -6  15      172.82      183.42      4.44 o
   1  -6  15       74.73       85.71      3.51 o
   2  -6  15       76.98       93.88      5.04 o
   3  -6  15       64.88       74.39      2.74 o
   4  -6  15        3.55        3.04      0.91 o
  -8  -5  15       15.97       16.66      1.18 o
  -7  -5  15       20.35       21.97      1.65 o
  -6  -5  15      136.60      138.50      4.18 o
  -5  -5  15        2.20        1.01      0.89 o
  -4  -5  15       25.14       23.03      1.24 o
  -3  -5  15       14.12       14.88      1.00 o
  -2  -5  15      164.21      181.76      3.34 o
  -1  -5  15        5.93        9.79      1.37 o
   0  -5  15       78.00       92.26      3.32 o
   1  -5  15        4.53        5.02      1.27 o
   2  -5  15        3.13        2.09      1.08 o
   3  -5  15        1.04        0.65      0.75 o
   4  -5  15        2.26        1.31      0.82 o
  -8  -4  15       59.44       57.25     10.99 o
  -7  -4  15        6.83        6.51      1.20 o
  -6  -4  15       59.70       56.13      1.98 o
  -5  -4  15      220.57      232.50      4.18 o
  -4  -4  15      163.59      182.97      3.34 o
  -3  -4  15       34.93       40.34      1.48 o
  -2  -4  15      153.62      169.42      3.27 o
  -1  -4  15       63.61       64.63      2.20 o
   0  -4  15        5.74        4.35      1.17 o
   1  -4  15       73.17       86.34      7.78 o
   2  -4  15      101.05      115.53      3.88 o
   3  -4  15       47.14       12.94     20.87 o
   4  -4  15       11.64       18.20      1.60 o
  -9  -3  15       53.54       53.78      2.68 o
  -8  -3  15       22.17       17.14      2.55 o
  -7  -3  15       14.81       18.90      1.75 o
  -6  -3  15       18.81       19.01      1.59 o
  -5  -3  15       10.83        9.21      1.07 o
  -4  -3  15      339.08      350.67      4.64 o
  -3  -3  15      358.08      369.45      4.82 o
  -2  -3  15       18.71       14.80      1.24 o
  -1  -3  15      117.78      120.82      3.36 o
   0  -3  15       41.31       37.86      1.83 o
   1  -3  15      371.70      397.87      6.85 o
   2  -3  15      303.56      308.40     13.88 o
   3  -3  15       11.22        2.17      7.00 o
  -9  -2  15        8.46        2.08      4.21 o
  -8  -2  15       14.38       13.67      1.35 o
  -7  -2  15       41.68       40.67      2.41 o
  -6  -2  15        0.30        0.19      0.99 o
  -5  -2  15       19.00       17.47      1.37 o
  -4  -2  15      239.25      243.04      4.18 o
  -3  -2  15       14.35       11.74      1.01 o
  -2  -2  15       32.85       29.42      1.55 o
  -1  -2  15       70.69       71.95      2.54 o
   0  -2  15      133.71      130.15      3.91 o
   1  -2  15      261.76      260.08      4.49 o
   2  -2  15       16.03       12.76      1.27 o
   3  -2  15      144.18      140.85     12.05 o
  -9  -1  15        6.57        2.58      4.26 o
  -8  -1  15        0.36        0.34      0.63 o
  -7  -1  15        2.70        1.66      0.79 o
  -6  -1  15       89.83       98.28      2.70 o
  -5  -1  15      143.76      144.00      3.15 o
  -4  -1  15       30.12       31.30      1.44 o
  -3  -1  15       62.44       64.77      1.86 o
  -2  -1  15       17.78       19.46      1.43 o
  -1  -1  15        5.54        5.11      1.24 o
   0  -1  15       14.88       11.76      1.34 o
   1  -1  15       12.07       13.10      1.22 o
   2  -1  15        2.40        1.84      0.77 o
  -9   0  15       89.38       59.84     29.02 o
  -8   0  15        4.06        2.11      1.92 o
  -7   0  15        2.27        1.59      0.95 o
  -6   0  15       24.12       26.65      1.56 o
  -5   0  15       49.70       58.56      1.96 o
  -4   0  15       42.49       42.75      1.56 o
  -3   0  15        0.90        1.17      0.69 o
  -2   0  15        9.73       10.63      1.65 o
  -1   0  15       32.61       35.95      5.38 o
   0   0  15       12.03       13.17      1.71 o
   1   0  15        1.36        1.54      0.91 o
   2   0  15       71.81       31.65     33.84 o
  -9   1  15        8.51        4.71      1.14 o
  -8   1  15        6.54        6.14      1.20 o
  -7   1  15       19.38        5.70      5.21 o
  -6   1  15       82.53       84.69      2.90 o
  -5   1  15        1.09        1.12      0.62 o
  -4   1  15        6.91        8.56      1.61 o
  -3   1  15      234.03      239.35      7.11 o
  -2   1  15      145.91      131.31      4.80 o
  -1   1  15        0.88        0.64      0.36 o
   0   1  15       54.18       66.39      5.39 o
   1   1  15       28.00       28.19      4.72 o
   2   1  15        3.95        4.12      0.78 o
  -9   2  15       47.28       42.08      2.58 o
  -8   2  15       14.19       11.76      1.42 o
  -7   2  15       26.34       27.43      1.80 o
  -6   2  15       59.47       60.32      2.31 o
  -5   2  15       69.13       69.36      3.04 o
  -4   2  15        9.16        7.12      1.38 o
  -3   2  15        3.86        4.88      2.32 o
  -2   2  15      171.01      193.40      5.50 o
  -1   2  15       24.95        9.64      5.98 o
   0   2  15        5.40       -0.08      2.98 o
   1   2  15        6.52        9.89      1.20 o
  -8   3  15      107.44      112.07      3.55 o
  -7   3  15       27.84       33.44      1.80 o
  -6   3  15       43.33       51.17      3.01 o
  -5   3  15        2.35        2.04      0.99 o
  -4   3  15        4.39        4.03      1.06 o
  -3   3  15       25.06       32.05      3.43 o
  -2   3  15       20.17       15.81      2.21 o
  -1   3  15       14.94       13.35      1.60 o
   0   3  15      168.99      144.19      5.55 o
  -8   4  15       46.40       41.32      8.02 o
  -7   4  15        0.53        1.16      0.64 o
  -6   4  15        9.79        1.89      2.50 o
  -5   4  15       27.83       28.45      2.15 o
  -4   4  15       19.38       17.25      1.85 o
  -3   4  15       77.42       68.20      4.26 o
  -2   4  15       78.49       79.89      3.53 o
  -1   4  15       69.06       66.18      3.69 o
  -7   5  15       12.58       10.70      1.51 o
  -6   5  15       12.04       12.22      1.93 o
  -5   5  15        0.18        1.86      1.33 o
  -4   5  15       37.57       38.84      2.06 o
  -3   5  15       42.49       36.42      1.68 o
  -2 -10  16        1.55        0.71      0.67 o
  -4  -9  16       16.11       13.18      1.32 o
  -3  -9  16       35.05       31.96      6.64 o
  -2  -9  16       17.66       18.56      1.84 o
  -1  -9  16        2.74        2.68      0.74 o
   0  -9  16        5.12        4.72      0.79 o
   1  -9  16       38.57       39.31      1.59 o
  -5  -8  16       52.79       49.82      1.75 o
  -4  -8  16      122.82      110.55      2.67 o
  -3  -8  16      140.13      144.87      3.46 o
  -2  -8  16       12.99       12.87      0.98 o
  -1  -8  16       27.99       33.44      1.49 o
   0  -8  16      108.96      130.25      3.65 o
   1  -8  16       43.81       45.87      1.96 o
   2  -8  16       18.89       18.07      1.50 o
  -6  -7  16      103.64      102.48     13.75 o
  -5  -7  16       84.76       83.13      4.07 o
  -4  -7  16       54.74       25.97     13.52 o
  -3  -7  16       68.19       76.62      3.62 o
  -2  -7  16        6.47        7.11      0.97 o
  -1  -7  16       35.92       39.62      1.77 o
   0  -7  16       45.19       50.25      2.33 o
   1  -7  16       14.53       12.10      1.10 o
   2  -7  16        4.27        7.01      1.14 o
  -6  -6  16       18.91       20.72      1.36 o
  -5  -6  16       11.21       11.38      0.86 o
  -4  -6  16       11.17       12.19      1.11 o
  -3  -6  16       21.30       27.27      1.31 o
  -2  -6  16      267.63      293.48      3.94 o
  -1  -6  16        2.00        2.19      0.83 o
   0  -6  16       77.34       83.19      2.89 o
   1  -6  16        4.27        7.42      0.85 o
   2  -6  16       14.90       15.85      1.11 o
  -7  -5  16        6.16        5.24      0.79 o
  -6  -5  16        5.39        7.38      1.23 o
  -5  -5  16       35.19       38.67      1.49 o
  -4  -5  16       14.36       13.63      1.29 o
  -3  -5  16       35.84       37.39      1.58 o
  -2  -5  16      202.64      202.99      3.55 o
  -1  -5  16      222.88      244.53      4.43 o
   0  -5  16       50.58       56.89      2.10 o
   1  -5  16      122.21      143.98      3.53 o
   2  -5  16       14.45       16.08      1.14 o
  -7  -4  16       19.68       20.31      1.73 o
  -6  -4  16       26.30       25.71      1.73 o
  -5  -4  16       14.13       13.56      1.22 o
  -4  -4  16        5.30        5.65      0.93 o
  -3  -4  16       77.58       84.72      2.11 o
  -2  -4  16       17.33       19.60      1.36 o
  -1  -4  16       73.01       80.10      2.38 o
   0  -4  16       18.34       17.92      1.33 o
   1  -4  16       89.10       97.54      3.46 o
   2  -4  16       25.77       34.01      2.41 o
  -8  -3  16       59.32       54.96      2.73 o
  -7  -3  16        1.27        1.29      0.78 o
  -6  -3  16       28.79       31.94      1.97 o
  -5  -3  16       31.23       37.89      2.01 o
  -4  -3  16       38.67       40.00      1.76 o
  -3  -3  16      151.66      146.46      2.76 o
  -2  -3  16       44.31       43.95      1.86 o
  -1  -3  16       29.16       31.26      1.80 o
   0  -3  16      102.18      113.04      3.11 o
   1  -3  16      134.02      122.68      6.72 o
   2  -3  16       83.12       85.02      3.67 o
  -8  -2  16        1.60        2.41      0.93 o
  -7  -2  16        2.39        2.62      0.91 o
  -6  -2  16       19.62       20.87      1.69 o
  -5  -2  16       82.86       79.09      2.37 o
  -4  -2  16       61.66       64.28      2.33 o
  -3  -2  16       44.98       47.89      2.28 o
  -2  -2  16        4.18        1.63      1.97 o
  -1  -2  16        2.69        3.57      0.96 o
   0  -2  16       90.55       96.50      6.25 o
   1  -2  16      144.64      152.02      5.71 o
  -8  -1  16       20.17       21.60      1.82 o
  -7  -1  16        1.93        2.94      1.31 o
  -6  -1  16       14.40       17.05      1.76 o
  -5  -1  16      102.34       98.23      3.96 o
  -4  -1  16       19.79       21.71      1.97 o
  -3  -1  16       35.59       40.27      2.70 o
  -2  -1  16       78.55       92.70      3.92 o
  -1  -1  16       28.65       26.63      2.69 o
   0  -1  16       91.99       84.72      7.25 o
   1  -1  16       26.27       25.61      1.93 o
  -7   0  16        4.10        0.16      0.23 o
  -6   0  16        1.53        0.72      0.45 o
  -5   0  16       32.14       27.55      3.52 o
  -4   0  16      156.45      175.96      5.97 o
  -3   0  16       10.54        6.65      2.30 o
  -2   0  16        0.14       -0.29      1.03 o
  -1   0  16       29.21       34.57      2.13 o
   0   0  16        6.97        4.40      0.75 o
  -6   1  16        6.73        7.90      1.87 o
  -5   1  16       45.59       45.22      2.83 o
  -4   1  16        0.23        0.77      1.21 o
  -3   1  16       67.53       61.46      8.47 o
  -2   1  16      248.53      266.34      9.95 o
  -1   1  16        4.39        4.75      1.49 o
  -6   2  16        0.35       -0.35      0.40 o
  -5   2  16       55.51       66.22      3.08 o
  -4   2  16      115.06      125.56      4.33 o
  -3   2  16       12.46       12.98      1.40 o
  -2   2  16        4.28        1.05      1.22 o
  -5   3  16        4.65        3.29      1.41 o
  -4   3  16        0.23        0.83      0.74 o
  -3   3  16        2.41        2.47      1.20 o
  -3  -7  17        6.75        5.56      1.09 o
  -2  -7  17       17.83       19.61      1.74 o
  -1  -7  17       63.59       67.90      3.17 o
  -4  -6  17       32.93       24.04      9.47 o
  -3  -6  17       75.76       80.42      3.75 o
  -2  -6  17       63.07       55.84      3.08 o
  -1  -6  17       58.05       62.36      2.45 o
   0  -6  17      139.65      150.16      4.83 o
  -5  -5  17       26.89       24.74      1.80 o
  -4  -5  17       14.74       12.81      3.16 o
  -3  -5  17       21.62       22.36      2.11 o
  -2  -5  17      189.75      203.46      6.60 o
  -1  -5  17       68.42       60.71      2.20 o
   0  -5  17       55.23       56.22      2.70 o
  -6  -4  17        4.85        3.20      0.85 o
  -5  -4  17       26.89        7.79     10.69 o
  -4  -4  17       29.26       29.26      2.32 o
  -3  -4  17        4.83        4.65      1.27 o
  -2  -4  17        1.18        1.12      0.93 o
  -1  -4  17       27.45       27.91      2.14 o
   0  -4  17      103.08      105.31      4.02 o
  -4  -3  17       86.23       76.35      3.64 o
  -3  -3  17        9.10        7.63      1.09 o
  -2  -3  17        2.67        0.50      1.78 o
  -1  -3  17       36.85       41.45      2.64 o
   0  -3  17       32.96       32.13      2.05 o
  -4  -2  17        4.21        5.48      1.78 o
  -3  -2  17       86.95       87.65      5.12 o
  -2  -2  17       25.21       21.22      2.43 o
  -1  -2  17       13.58       18.13      1.72 o
  -5  -1  17       51.69       47.23      3.47 o
  -4  -1  17       55.12       60.09      4.12 o
  -3  -1  17        7.49        6.54      1.78 o
  -2  -1  17       17.43       17.45      2.07 o
  -5   0  17        0.18        0.04      0.96 o
  -4   0  17        8.92        5.12      1.53 o
  -3   0  17       65.89       71.05      3.99 o
 
